# Supplementary material for: Smallholder Cattle Farmers’ Knowledge, Attitudes, and Practices Toward Rabies: A Regional Survey in Kazakhstan
Source: Vet Sci. 2025 Apr 4;12(4):335. doi: 10.3390/vetsci12040335 (PMC12030988; doi:10.3390/vetsci12040335)
Supplement: Supplementary file 1 [file vetsci-12-00335-s001.zip]

Archive with 2 entries (2 files):
- vetsci-3537332-supplementary Table S1.pdf
- vetsci-3537332-supplementary Table S2.xlsx
