# Supplementary material for: Smallholder Cattle Farmers’ Knowledge, Attitudes, and Practices Toward Rabies: A Regional Survey in Kazakhstan
Source: Vet Sci. 2025 Apr 4;12(4):335. doi: 10.3390/vetsci12040335 (PMC12030988; doi:10.3390/vetsci12040335)
Supplement: Supplementary file 1 [file vetsci-12-00335-s001.zip › vetsci-3537332-supplementary Table S2.xlsx]

## Sheet: new
Sl no	Age	Sex	Settlement	Oblast	District	Education qualification	Occupation	Do you have children going to school	Have you heard of Rabies	Animal Health Training Program	Rabies Awareness Program	Neighbors	Family members	Social Media	school going children	dog	cat	Livestock (cattle, pig, sheep, goat)	wild animals	Have you seen rabies	I have seen in dogs	I have seen in cats	I have seen in cattle	I have seen in human	I have seen in other livestock	from dogs	from cattle	from cat	from horse	from sheep & Goat	from Wild Canines	from wild felines	by bite	by scratch	bywound contact	Consuming raw milk	touching sick animal	feeding rabid animal	eating meat	consuming dairy product	Rabies signs dog	Rabies signs in cattle	Outcome of rabies infection	Is there prevention in human	What would you do if bitten by a rabid dog?	if consumed?	Aware	Vaccn dog	Sterltn dog
1	32	Female	Rural	Oral	Makarovo	Secondary	Farmer	Yes	Yes	No	No	Yes	No	Yes	Yes	Yes	No	No	No	Yes	Yes	No	No	No	No	1	1	1	1	1	0	0	1	1	1	Yes	0	0	Yes	Yes	1	Yes	0	Yes	1	Visit Health Centre	Yes	Yes	Yes
2	44	Female	Rural	Oral	Makarovo	Tertiary	Farmer	Yes	Yes	No	No	Yes	No	Yes	Yes	Yes	No	No	No	Yes	Yes	No	No	No	No	1	1	1	1	1	1	1	1	1	1	Yes	0	0	Yes	Yes	1	Yes	0	Yes	1	Visit Health Centre	Yes	Yes	Yes
3	64	Male	Rural	Oral	Makarovo	Secondary	Farmer	Yes	Yes	No	Yes	No	No	No	No	Yes	No	No	No	Yes	Yes	No	No	No	No	1	1	0	0	1	1	0	1	0	1	Yes	1	0	Yes	Yes	1	Yes	1	Yes	0	Visit Health Centre	Yes	Yes	Yes
4	54	Male	Rural	Oral	Makarovo	Secondary	Farmer	Yes	Yes	No	Yes	No	No	No	No	Yes	No	No	No	Yes	Yes	No	No	No	No	1	0	1	0	1	1	0	1	0	1	Yes	0	0	Yes	Yes	1	Yes	1	Yes	0	Visit Health Centre	Yes	Yes	Yes
5	52	Male	Rural	Oral	Makarovo	Tertiary	Farmer	Yes	Yes	No	No	Yes	No	No	No	Yes	No	No	No	Yes	Yes	No	No	No	No	1	1	1	1	0	1	0	1	1	1	Yes	1	1	Yes	Yes	1	No	0	Yes	1	Visit Health Centre	Yes	Yes	No
6	55	Female	Rural	Oral	Makarovo	Tertiary	Farmer	Yes	Yes	No	No	Yes	No	No	No	Yes	No	No	No	No	No	No	No	No	No	1	1	0	0	0	0	0	1	1	1	Yes	1	1	Yes	Not sure	1	Yes	1	Yes	1	Visit Health Centre	Yes	Yes	No
7	36	Female	Rural	Oral	Makarovo	Tertiary	Farmer	No	Yes	No	No	Yes	Yes	No	No	Yes	No	No	No	Yes	Yes	No	No	No	No	1	0	0	0	0	0	0	1	0	0	Not sure	0	0	Not sure	Not sure	1	No	0	No	1	Visit Health Centre	Yes	Yes	Yes
8	37	Female	Rural	Oral	Makarovo	Secondary	Farmer	Yes	No	Yes	No	Yes	No	No	Yes	Yes	No	No	No	No	No	No	No	No	No	1	1	1	1	1	1	1	1	1	1	Yes	0	0	Yes	Yes	1	Yes	0	Yes	1	Visit Health Centre	Yes	Yes	Yes
9	60	Male	Rural	Oral	Makarovo	Secondary	Farmer	No	Yes	No	No	Yes	No	No	No	Yes	No	No	No	No	No	No	No	No	No	1	1	0	0	0	0	0	1	1	1	Yes	1	1	Yes	Yes	0	No	0	Yes	1	Visit Health Centre	Yes	Yes	No
10	49	Female	Rural	Oral	Makarovo	Secondary	Farmer	No	Yes	No	No	No	No	Yes	No	Yes	No	No	No	No	No	No	No	No	No	1	1	0	0	0	0	0	1	1	1	Yes	0	0	Yes	Yes	0	No	1	Yes	1	Visit Health Centre	Yes	Yes	No
11	54	Female	Rural	Oral	Makarovo	Secondary	Farmer	Yes	Yes	No	No	Yes	No	No	No	Yes	No	No	No	No	No	No	No	No	No	0	0	0	0	0	0	0	0	0	0	Not sure	0	0	Not sure	Not sure	0	No	1	No	1	Do nothing	Yes	Yes	No
12	22	Female	Rural	Oral	Makarovo	Tertiary	Farmer	Yes	Yes	No	No	No	No	Yes	No	Yes	No	No	No	No	No	No	No	No	No	1	1	1	0	0	0	0	1	1	1	Yes	0	0	Yes	Yes	1	No	0	Yes	1	Visit Health Centre	Yes	Yes	No
13	66	Female	Rural	Oral	Makarovo	Secondary	Farmer	No	Yes	No	No	Yes	No	No	No	Yes	No	No	No	Yes	Yes	No	Yes	No	No	1	1	1	1	1	1	1	1	1	1	Yes	0	0	Yes	Yes	1	Yes	0	Yes	1	Visit Health Centre	Yes	Yes	No
14	61	Male	Rural	Oral	Makarovo	Tertiary	Farmer	Yes	Yes	No	No	Yes	No	No	Yes	Yes	No	No	No	No	No	No	No	No	No	1	1	1	1	1	0	0	1	1	0	Not sure	0	0	Not sure	Not sure	0	No	1	No	0	Do nothing	Yes	Yes	No
15	50	Male	Rural	Oral	Makarovo	Secondary	Farmer	Yes	Yes	No	No	Yes	No	No	No	Yes	No	No	No	Yes	Yes	No	No	No	No	1	1	1	1	1	1	1	1	1	1	Not sure	1	0	Yes	Yes	1	Yes	1	Yes	1	Visit Health Centre	Yes	Yes	Yes
16	45	Male	Rural	Oral	Makarovo	Secondary	Farmer	Yes	Yes	No	No	No	No	Yes	No	Yes	No	No	No	No	No	No	No	No	No	1	1	1	1	1	1	1	1	1	1	Yes	0	0	Yes	Yes	1	Yes	0	Yes	1	Visit Health Centre	Yes	Yes	Yes
17	63	Male	Rural	Oral	Makarovo	Secondary	Farmer	Yes	Yes	Yes	Yes	No	No	Yes	No	Yes	No	No	No	Yes	Yes	No	Yes	No	No	1	1	1	0	0	1	1	1	1	1	Not sure	0	0	Yes	Yes	1	Yes	0	Yes	1	Visit Health Centre	Yes	Yes	Yes
18	47	Female	Rural	Oral	Makarovo	Secondary	Farmer	Yes	Yes	No	No	No	No	Yes	No	Yes	No	No	No	Yes	No	No	Yes	No	No	1	1	1	0	0	1	1	1	1	1	Yes	0	0	Yes	Yes	1	Yes	0	Yes	1	Visit Health Centre	Yes	No	Yes
19	43	Female	Rural	Oral	Makarovo	Secondary	Farmer	Yes	Yes	No	No	Yes	No	Yes	No	Yes	No	No	No	Yes	Yes	No	No	No	No	1	1	0	0	1	1	1	1	1	1	Yes	0	0	Yes	Yes	1	No	0	Yes	1	Visit Health Centre	Yes	Yes	Yes
20	82	Male	Rural	Oral	Makarovo	Secondary	Farmer	Yes	Yes	No	No	Yes	Yes	No	No	Yes	Yes	Yes	Yes	Yes	No	No	No	No	No	1	1	1	0	1	1	1	1	1	1	Not sure	1	0	Yes	Yes	1	Yes	0	Yes	1	Visit Health Centre	Yes	Yes	Yes
21	73	Female	Rural	Oral	Makarovo	Secondary	Farmer	No	Yes	No	No	Yes	No	No	No	Yes	No	No	No	Yes	No	No	Yes	No	No	1	1	1	0	0	0	0	1	1	1	Yes	1	0	Yes	Yes	1	Yes	1	Yes	1	Visit Health Centre	Yes	Yes	No
22	33	Female	Rural	Oral	Makarovo	Secondary	Farmer	Yes	Yes	No	No	Yes	No	No	No	Yes	No	No	No	Yes	Yes	No	No	No	No	1	1	1	1	1	1	1	1	1	1	Yes	0	0	Yes	Yes	1	No	0	Yes	1	Visit Health Centre	Yes	Yes	Yes
23	32	Female	Rural	Oral	Makhambet	Tertiary	Farmer	Yes	Yes	No	Yes	Yes	Yes	Yes	Yes	Yes	Yes	No	Yes	Yes	Yes	No	No	No	No	1	1	1	0	0	1	1	1	1	1	Yes	0	0	Yes	Yes	1	Yes	0	Yes	1	Visit Health Centre	Yes	Yes	Yes
24	69	Male	Rural	Oral	Makhambet	Secondary	Farmer	No	Yes	No	No	No	No	Yes	No	Yes	No	No	No	Yes	Yes	No	No	No	No	1	1	1	1	1	1	1	1	0	1	Yes	1	1	Yes	Yes	1	Yes	0	Yes	1	Visit Health Centre	Yes	Yes	No
25	63	Male	Rural	Oral	Makhambet	Secondary	Farmer	Yes	Yes	Yes	No	No	No	No	No	Yes	No	No	No	Yes	Yes	No	No	No	No	1	1	1	0	1	1	1	1	1	1	Yes	1	1	Yes	Yes	1	Yes	1	Yes	0	Visit Health Centre	Yes	Yes	No
26	66	Male	Rural	Oral	Makhambet	Secondary	Farmer	Yes	Yes	Yes	Yes	No	No	Yes	No	Yes	No	No	No	Yes	Yes	No	No	No	No	1	1	1	0	1	1	1	1	1	1	Yes	0	1	Yes	Yes	1	Yes	0	Yes	1	Visit Health Centre	Yes	Yes	Yes
27	50	Female	Rural	Oral	Makhambet	Secondary	Farmer	Yes	Yes	No	No	Yes	No	Yes	No	Yes	No	No	No	No	No	No	No	No	No	1	1	1	0	1	0	0	1	1	1	Yes	1	0	Yes	Yes	1	Yes	1	Yes	1	Visit Health Centre	Yes	Yes	No
28	37	Female	Rural	Oral	Makhambet	Secondary	Farmer	Yes	Yes	No	No	Yes	No	No	No	No	Yes	No	No	No	No	No	No	No	No	1	1	1	1	1	1	1	1	1	1	Yes	0	1	Yes	Yes	0	No	0	Yes	1	Visit Health Centre	Yes	Yes	Yes
29	65	Male	Rural	Oral	Makhambet	Secondary	Farmer	Yes	Yes	No	No	No	No	Yes	No	Yes	No	No	No	Yes	Yes	No	No	No	No	1	1	0	0	0	0	0	1	1	1	Yes	1	1	Yes	Yes	1	No	0	Yes	1	Visit Health Centre	Yes	Yes	Yes
30	68	Male	Rural	Oral	Makhambet	Secondary	Farmer	Yes	Yes	No	No	Yes	No	No	No	Yes	No	No	No	Yes	Yes	No	Yes	No	No	1	1	1	1	1	1	1	1	1	1	Yes	0	0	Yes	Yes	1	Yes	0	Yes	1	Visit Health Centre	Yes	Yes	Yes
31	45	Female	Rural	Oral	Makhambet	Secondary	Farmer	Yes	Yes	No	No	No	No	Yes	No	Yes	No	No	No	Yes	No	No	Yes	No	No	1	1	1	0	1	1	1	1	1	1	Yes	1	1	Yes	Yes	1	Yes	0	Yes	1	Visit Health Centre	Yes	Yes	Yes
32	42	Female	Rural	Oral	Makhambet	Secondary	Farmer	No	Yes	No	No	No	No	Yes	No	Yes	No	No	No	No	No	No	No	No	No	1	1	1	0	0	0	0	1	1	1	Yes	0	1	Yes	Yes	0	No	1	Yes	1	Visit Health Centre	Yes	Yes	No
33	40	Female	Rural	Oral	Makhambet	Secondary	Farmer	Yes	Yes	No	No	Yes	No	Yes	Yes	Yes	No	No	No	Yes	Yes	No	Yes	No	No	1	1	0	1	0	1	0	1	1	1	Yes	0	0	Not sure	Yes	1	Yes	0	Yes	1	Visit Health Centre	Yes	Yes	Yes
34	43	Female	Rural	Oral	Makhambet	Secondary	Farmer	Yes	Yes	No	No	Yes	Yes	No	No	Yes	No	No	No	Yes	Yes	No	Yes	No	No	1	1	1	1	0	1	1	1	1	1	Yes	0	0	Yes	Yes	1	Yes	0	Yes	1	Visit Health Centre	Yes	Yes	No
35	48	Female	Rural	Oral	Makhambet	Secondary	Farmer	Yes	Yes	No	No	Yes	No	Yes	Yes	Yes	No	No	No	Yes	Yes	No	No	No	No	1	1	1	1	1	1	1	1	1	1	Yes	0	0	Yes	Yes	1	No	0	Yes	1	Visit Health Centre	Yes	Yes	Yes
36	57	Female	Rural	Oral	Makhambet	Secondary	Farmer	No	Yes	No	No	Yes	No	No	No	Yes	No	No	No	Yes	No	No	Yes	No	No	1	1	1	1	1	0	0	1	1	1	Yes	0	0	Yes	Yes	0	Yes	0	Yes	1	Visit Health Centre	Yes	Yes	Yes
37	43	Male	Rural	Oral	Makhambet	Secondary	Farmer	No	Yes	No	No	No	No	Yes	No	Yes	No	No	No	Yes	No	No	Yes	No	No	1	1	1	1	1	1	1	1	1	1	Yes	0	0	Yes	Yes	0	Yes	0	Yes	1	Visit Health Centre	Yes	Yes	Yes
38	37	Female	Rural	Oral	Makhambet	Secondary	Farmer	Yes	Yes	No	No	Yes	No	Yes	No	Yes	No	No	No	Yes	No	No	Yes	No	No	1	1	1	1	0	1	1	1	1	1	Yes	0	0	Yes	Yes	1	Yes	0	Yes	1	Visit Health Centre	Yes	Yes	Yes
39	60	Female	Rural	Oral	Makhambet	Tertiary	Farmer	No	Yes	No	No	Yes	No	Yes	No	Yes	No	No	No	Yes	No	No	Yes	No	No	1	1	1	1	0	1	1	1	1	1	Yes	0	0	Yes	Yes	0	Yes	0	Yes	1	Visit Health Centre	Yes	Yes	No
40	58	Male	Rural	Oral	Makhambet	Secondary	Farmer	No	No	Yes	No	Yes	No	No	No	Yes	No	No	No	Yes	Yes	No	Yes	No	No	1	1	1	1	1	1	1	1	1	1	Yes	0	0	Yes	Yes	1	Yes	0	Yes	1	Visit Health Centre	Yes	Yes	Yes
41	70	Male	Rural	Oral	Makhambet	Secondary	Farmer	No	No	Yes	No	No	No	Yes	No	Yes	No	No	No	Yes	No	No	Yes	No	No	1	1	1	1	1	1	1	1	1	1	Yes	0	0	Yes	Yes	1	Yes	0	Yes	1	Visit Health Centre	Yes	Yes	Yes
42	52	Female	Rural	Oral	Makhambet	Tertiary	Farmer	No	Yes	No	No	Yes	No	No	No	Yes	No	No	No	Yes	Yes	Yes	Yes	No	No	1	1	1	0	0	1	1	1	0	1	Yes	0	0	Yes	Yes	1	Yes	0	Yes	1	Visit Health Centre	Yes	Yes	No
43	30	Female	Rural	Oral	Makhambet	Secondary	Farmer	Yes	Yes	No	No	Yes	No	No	No	Yes	No	No	No	No	No	No	No	No	No	1	1	0	0	0	1	1	1	0	0	Yes	0	0	Yes	Yes	0	No	0	Yes	1	Visit Health Centre	Yes	Yes	No
44	59	Female	Rural	Oral	Makhambet	Secondary	Farmer	Yes	No	No	No	Yes	Yes	Yes	No	No	No	No	Yes	Yes	Yes	No	Yes	No	No	1	1	1	1	1	1	1	1	1	1	Yes	0	0	Yes	Yes	1	Yes	0	Yes	1	Visit Health Centre	Yes	Yes	Yes
45	57	Female	Rural	Oral	Beles	Tertiary	Farmer	Yes	Yes	No	No	Yes	No	No	No	Yes	No	No	No	No	No	No	No	No	No	1	1	1	1	0	1	1	1	1	1	Yes	0	0	Yes	Yes	0	No	0	Yes	1	Visit Health Centre	Yes	Yes	No
46	72	Female	Rural	Oral	Beles	Secondary	Farmer	Yes	Yes	No	No	No	No	No	Yes	Yes	No	No	No	No	No	No	No	No	No	1	1	1	1	0	1	1	1	1	1	Yes	0	0	Yes	Yes	0	No	0	Yes	1	Visit Health Centre	Yes	Yes	No
47	78	Female	Rural	Oral	Beles	Tertiary	Farmer	No	Yes	No	No	No	No	Yes	No	Yes	No	No	No	Yes	Yes	No	No	No	No	1	1	1	1	0	1	1	1	1	1	Yes	0	0	Yes	Yes	1	No	0	Yes	1	Visit Health Centre	Yes	Yes	No
48	42	Male	Rural	Oral	Beles	Secondary	Farmer	Yes	Yes	No	No	Yes	No	No	No	Yes	No	No	No	Yes	Yes	No	Yes	No	No	1	1	1	1	0	1	1	1	1	1	Yes	1	0	Yes	Yes	1	Yes	0	Yes	1	Visit Health Centre	Yes	Yes	No
49	40	Female	Rural	Oral	Beles	Secondary	Farmer	Yes	Yes	No	No	Yes	No	Yes	No	Yes	Yes	No	No	Yes	No	No	Yes	No	No	1	1	1	1	1	1	1	1	1	1	Yes	0	0	Yes	Yes	1	Yes	0	Yes	1	Visit Health Centre	Yes	Yes	Yes
50	40	Male	Rural	Oral	Beles	Secondary	Farmer	Yes	No	No	No	Yes	Yes	Yes	No	No	No	No	Yes	Yes	Yes	No	Yes	No	No	1	1	1	1	1	1	1	1	1	1	Yes	0	0	Yes	Yes	1	Yes	0	Yes	1	Visit Health Centre	Yes	Yes	Yes
51	43	Male	Rural	Oral	Beles	Secondary	Farmer	Yes	Yes	No	No	No	No	Yes	No	Yes	No	No	No	Yes	Yes	No	No	No	No	1	1	1	1	1	1	1	1	1	1	Yes	0	1	Yes	Yes	1	No	0	Yes	1	Visit Health Centre	Yes	Yes	Yes
52	38	Male	Rural	Oral	Beles	Secondary	Farmer	Yes	Yes	No	No	No	No	Yes	No	Yes	No	No	No	No	No	No	No	No	No	1	1	1	0	1	1	1	1	1	1	Yes	1	1	Yes	Yes	1	Yes	1	Yes	1	Visit Health Centre	Yes	Yes	Yes
53	50	Female	Rural	Oral	Beles	Secondary	Farmer	Yes	Yes	No	No	No	No	Yes	No	Yes	No	No	No	No	No	No	No	No	No	1	1	1	1	1	1	1	1	1	1	Yes	0	0	Yes	Yes	0	No	0	Yes	1	Visit Health Centre	Yes	Yes	No
54	40	Female	Rural	Oral	Beles	Secondary	Farmer	Yes	Yes	No	No	Yes	Yes	Yes	Yes	Yes	Yes	No	No	Yes	No	No	Yes	No	No	1	1	1	1	1	1	1	1	1	1	Yes	0	0	Yes	Yes	1	Yes	0	Yes	1	Visit Health Centre	Yes	Yes	Yes
55	48	Female	Rural	Oral	Beles	Secondary	Farmer	Yes	Yes	No	No	No	No	Yes	No	Yes	No	No	No	No	No	No	No	No	No	1	1	1	1	0	1	1	1	1	1	Yes	0	0	Yes	Yes	0	No	0	Yes	1	Visit Health Centre	Yes	Yes	Yes
56	51	Male	Rural	Oral	Beles	Secondary	Farmer	Yes	Yes	No	No	No	No	Yes	No	Yes	No	No	No	Yes	Yes	No	Yes	No	No	1	1	1	1	0	1	1	1	1	1	Yes	0	0	Yes	Yes	1	Yes	0	Yes	1	Visit Health Centre	Yes	Yes	No
57	71	Male	Rural	Oral	Beles	Secondary	Farmer	Yes	No	No	No	Yes	Yes	Yes	No	No	No	No	Yes	Yes	Yes	No	Yes	No	No	1	1	1	1	1	1	1	1	1	1	Yes	0	0	Yes	Yes	1	Yes	0	Yes	1	Visit Health Centre	Yes	Yes	Yes
58	52	Female	Rural	Oral	Beles	Tertiary	Farmer	No	Yes	No	No	Yes	No	No	No	Yes	No	No	No	No	No	No	No	No	No	1	1	1	1	1	1	1	1	1	1	Yes	0	0	Yes	Yes	0	No	0	Yes	1	Visit Health Centre	Yes	No	Yes
59	73	Male	Rural	Oral	Beles	Secondary	Farmer	No	Yes	No	No	Yes	No	No	No	No	No	No	Yes	No	No	No	No	No	No	1	1	1	1	1	1	1	1	1	1	Yes	0	0	Yes	Yes	1	No	0	Yes	1	Visit Health Centre	Yes	Yes	Yes
60	34	Male	Rural	Oral	Beles	Tertiary	Farmer	Yes	Yes	No	No	Yes	No	Yes	No	Yes	No	No	No	No	No	No	No	No	No	1	1	1	1	1	1	1	1	1	1	Yes	0	0	Yes	Yes	1	Yes	0	Yes	1	Visit Health Centre	Yes	Yes	Yes
61	37	Female	Rural	Oral	Beles	Tertiary	Farmer	Yes	Yes	No	No	No	No	No	No	Yes	No	No	No	Yes	No	No	No	No	No	1	1	1	1	1	1	1	1	1	1	Not sure	0	0	Yes	Yes	1	No	1	No	1	Visit Health Centre	No	No	No
62	47	Male	Rural	Oral	Beles	Secondary	Farmer	Yes	Yes	No	No	Yes	No	Yes	No	Yes	No	No	No	Yes	Yes	No	No	No	No	1	1	1	1	1	1	1	1	1	1	Yes	0	0	Yes	Yes	1	No	0	Yes	1	Visit Health Centre	Yes	Yes	Yes
63	73	Male	Rural	Oral	Beles	Secondary	Farmer	No	Yes	No	No	Yes	No	Yes	No	Yes	No	No	No	Yes	Yes	No	No	No	No	1	1	1	1	1	1	1	1	1	1	Yes	0	0	Yes	Yes	1	No	1	Yes	1	Visit Health Centre	Yes	No	Yes
64	73	Male	Rural	Oral	Beles	Secondary	Farmer	Yes	Yes	No	No	Yes	No	No	No	No	No	No	Yes	No	No	No	No	No	No	1	1	1	1	1	1	1	1	1	1	Yes	0	0	Yes	Yes	1	Yes	0	Yes	1	Visit Health Centre	Yes	Yes	Yes
65	39	Female	Rural	Oral	Beles	Secondary	Farmer	Yes	Yes	No	No	Yes	Yes	Yes	No	Yes	No	No	No	No	No	No	No	No	No	1	1	1	0	0	1	1	1	1	1	Yes	0	0	Yes	Yes	1	No	0	Yes	1	Visit Health Centre	Yes	Yes	Yes
66	72	Male	Rural	Oral	Beles	Secondary	Farmer	Yes	Yes	No	No	Yes	Yes	Yes	No	No	No	No	Yes	Yes	Yes	No	Yes	No	No	1	1	1	1	1	1	1	1	1	1	Yes	0	0	Yes	Yes	1	Yes	0	Yes	1	Visit Health Centre	Yes	Yes	Yes
67	27	Female	Rural	Oral	Karazhar	Secondary	Farmer	Yes	Yes	No	No	Yes	No	No	No	Yes	No	No	No	Yes	No	No	Yes	No	No	1	1	0	0	1	1	1	1	1	1	Yes	0	0	Yes	Yes	0	Yes	0	Yes	1	Visit Health Centre	Yes	Yes	Yes
68	74	Male	Rural	Oral	Karazhar	Primary level	Farmer	No	Yes	No	No	No	No	Yes	No	Yes	No	No	No	No	No	No	No	No	No	1	1	1	1	1	0	0	1	1	1	Yes	0	0	Yes	Yes	0	No	0	Yes	1	Visit Health Centre	Yes	Yes	Yes
69	26	Female	Rural	Oral	Karazhar	Primary level	Farmer	Yes	Yes	No	No	Yes	No	No	No	Yes	No	No	No	No	No	No	No	No	No	1	1	1	0	0	0	0	1	1	1	Yes	1	1	Yes	Yes	0	No	0	Yes	1	Visit Health Centre	Yes	Yes	Yes
70	50	Female	Rural	Oral	Karazhar	Primary level	Farmer	Yes	Yes	No	No	Yes	No	No	No	Yes	No	No	No	No	No	No	No	No	No	1	1	0	0	0	0	0	1	1	1	Yes	0	0	Yes	Yes	0	No	0	Yes	1	Visit Health Centre	Yes	Yes	No
71	41	Female	Rural	Oral	Karazhar	Primary level	Farmer	Yes	Yes	No	No	Yes	No	No	No	Yes	No	No	No	No	No	No	No	No	No	1	1	1	1	0	0	0	1	1	1	Yes	0	0	Yes	Yes	0	No	0	Yes	1	Visit Health Centre	Yes	Yes	Yes
72	60	Female	Rural	Oral	Karazhar	Tertiary	Farmer	Yes	Yes	No	No	Yes	No	Yes	No	Yes	No	No	No	No	No	No	No	No	No	1	1	1	1	1	1	1	1	1	1	Yes	0	1	Yes	Yes	0	No	0	Yes	1	Visit Health Centre	Yes	No	Yes
73	43	Female	Rural	Oral	Karazhar	Primary level	Farmer	Yes	Yes	No	No	Yes	No	No	No	Yes	No	No	No	Yes	No	No	Yes	No	No	1	1	0	1	1	1	1	1	1	1	Yes	1	0	Yes	Yes	0	Yes	0	Yes	1	Visit Health Centre	Yes	Yes	No
74	60	Male	Rural	Oral	Karazhar	Primary level	Farmer	Yes	Yes	No	No	Yes	No	No	No	Yes	No	No	No	No	No	No	No	No	No	1	1	1	1	1	0	0	1	1	1	Yes	1	1	Yes	Yes	0	No	0	No	1	Visit Health Centre	Yes	Yes	No
75	43	Female	Rural	Oral	Karazhar	Primary level	Farmer	Yes	Yes	No	No	Yes	No	Yes	No	Yes	No	Yes	No	No	No	No	No	No	No	1	1	0	0	0	0	0	1	1	1	Yes	0	0	Yes	Yes	0	No	0	Yes	1	Visit Health Centre	Yes	Yes	Yes
76	66	Female	Rural	Oral	Karazhar	Tertiary	Farmer	No	Yes	No	No	No	No	Yes	No	Yes	No	No	No	No	No	No	No	No	No	1	0	1	0	1	1	1	1	1	1	Yes	0	0	Yes	Yes	0	No	0	Yes	1	Visit Health Centre	Yes	Yes	Yes
77	52	Female	Rural	Oral	Karazhar	Primary level	Farmer	Yes	Yes	No	No	Yes	No	Yes	No	Yes	No	No	No	No	No	No	No	No	No	1	1	1	1	1	1	1	1	1	1	Yes	1	0	Yes	Yes	0	No	0	Yes	1	Visit Health Centre	Yes	Yes	No
78	56	Male	Rural	Oral	Karazhar	Tertiary	Farmer	Yes	Yes	No	No	Yes	Yes	Yes	No	Yes	No	No	No	Yes	Yes	No	No	No	No	1	1	1	1	1	1	1	1	1	1	Yes	0	0	Yes	Yes	1	No	0	Yes	1	Visit Health Centre	Yes	Yes	Yes
79	56	Male	Rural	Oral	Karazhar	Secondary	Farmer	No	Yes	No	No	No	No	Yes	No	No	No	No	Yes	Yes	Yes	No	Yes	No	No	1	1	1	1	1	1	1	1	1	1	Yes	0	0	Yes	Yes	1	Yes	0	Yes	1	Visit Health Centre	Yes	Yes	Yes
80	40	Male	Rural	Oral	Karazhar	Tertiary	Farmer	Yes	Yes	No	No	Yes	No	No	No	Yes	No	No	No	Yes	No	No	Yes	No	No	1	1	0	0	0	0	0	1	1	0	Not sure	0	0	Not sure	Yes	1	Yes	1	Yes	1	Visit Health Centre	Yes	Yes	Yes
81	43	Female	Rural	Oral	Karazhar	Tertiary	Farmer	Yes	Yes	Yes	No	No	No	No	No	Yes	No	No	No	Yes	Yes	Yes	Yes	No	No	1	1	1	1	1	1	1	1	0	1	Yes	0	0	Yes	Yes	1	Yes	1	Yes	1	Visit Health Centre	Yes	Yes	No
82	37	Female	Rural	Oral	Karazhar	Secondary	Farmer	Yes	Yes	No	No	Yes	Yes	No	No	Yes	No	No	No	No	No	No	No	No	No	0	0	0	0	0	0	0	1	1	1	Yes	0	0	Yes	Yes	0	No	1	No	0	Do nothing	No	No	No
83	70	Female	Rural	Oral	Karazhar	Secondary	Farmer	Yes	No	No	No	Yes	Yes	Yes	No	No	No	No	Yes	Yes	Yes	No	Yes	No	No	1	1	1	1	1	1	1	1	1	1	Yes	0	0	Yes	Yes	1	Yes	0	Yes	1	Visit Health Centre	Yes	Yes	Yes
84	45	Male	Rural	Oral	Karazhar	Tertiary	Farmer	Yes	Yes	No	No	Yes	No	No	No	Yes	Yes	No	No	No	No	No	No	No	No	1	0	0	0	0	0	0	1	0	1	Yes	0	0	Yes	Not sure	1	Yes	1	Yes	0	Visit Health Centre	No	No	No
85	62	Female	Rural	Oral	Karazhar	Secondary	Farmer	Yes	No	No	No	Yes	Yes	Yes	No	No	No	No	Yes	Yes	Yes	No	Yes	No	No	1	1	1	1	1	1	1	1	1	1	Yes	0	0	Yes	Yes	1	Yes	0	Yes	1	Visit Health Centre	Yes	Yes	Yes
86	32	Female	Rural	Oral	Karazhar	Secondary	Farmer	Yes	Yes	No	No	Yes	Yes	No	No	Yes	No	No	No	No	No	No	No	No	No	1	1	0	0	0	0	0	0	0	0	Not sure	0	0	Not sure	Not sure	0	No	1	No	0	Visit Health Centre	No	No	No
87	32	Male	Rural	Oral	Karazhar	Primary level	Farmer	Yes	Yes	No	No	Yes	No	No	No	Yes	No	No	No	No	No	No	No	No	No	1	1	1	0	0	0	0	0	0	0	Not sure	0	0	Not sure	Not sure	1	Yes	1	Yes	1	Visit Health Centre	Yes	Yes	Yes
88	57	Male	Rural	Oral	Karazhar	Secondary	Farmer	Yes	Yes	No	No	Yes	No	No	No	Yes	No	No	No	Yes	Yes	No	No	No	No	1	1	1	0	0	0	0	0	0	1	Yes	0	0	Yes	Not sure	1	Yes	1	Yes	0	Visit Health Centre	Yes	Yes	Yes
89	39	Male	Rural	Oral	Peremetnoe	Secondary	Farmer	Yes	Yes	No	No	Yes	No	No	No	Yes	No	No	No	No	No	No	No	No	No	0	0	0	0	0	0	0	0	0	0	Not sure	0	0	Not sure	Not sure	0	No	1	No	0	Do nothing	No	No	No
90	35	Female	Rural	Oral	Peremetnoe	Secondary	Farmer	Yes	Yes	No	No	Yes	Yes	Yes	Yes	Yes	No	No	No	Yes	Yes	No	Yes	No	No	1	1	1	1	1	1	1	1	1	1	Yes	0	0	Yes	Yes	1	No	0	Yes	1	Visit Health Centre	Yes	Yes	Yes
91	23	Female	Rural	Oral	Peremetnoe	Tertiary	Farmer	No	No	No	No	Yes	Yes	Yes	No	No	No	No	Yes	Yes	Yes	No	Yes	No	No	1	1	1	1	1	1	1	1	1	1	Yes	0	0	Yes	Yes	1	Yes	0	Yes	1	Visit Health Centre	Yes	Yes	Yes
92	25	Female	Rural	Oral	Peremetnoe	Tertiary	Farmer	Yes	No	No	No	Yes	Yes	Yes	No	No	No	No	Yes	Yes	Yes	No	Yes	No	No	1	1	1	1	1	1	1	1	1	1	Yes	0	0	Yes	Yes	1	Yes	0	Yes	1	Visit Health Centre	Yes	Yes	Yes
93	23	Female	Rural	Oral	Peremetnoe	Tertiary	Farmer	No	No	No	No	Yes	Yes	Yes	No	No	No	No	Yes	Yes	Yes	No	Yes	No	No	1	1	1	1	1	1	1	1	1	1	Yes	0	0	Yes	Yes	1	Yes	0	Yes	1	Visit Health Centre	Yes	Yes	Yes
94	50	Female	Rural	Oral	Peremetnoe	Secondary	Farmer	Yes	Yes	No	No	No	No	No	No	Yes	No	No	No	Yes	No	No	Yes	No	No	1	1	1	1	1	1	1	0	0	0	Not sure	0	0	Not sure	Not sure	0	No	0	Yes	1	Visit Health Centre	Yes	Yes	Yes
95	43	Female	Rural	Oral	Peremetnoe	Tertiary	Farmer	Yes	Yes	No	No	Yes	Yes	Yes	No	Yes	No	No	No	No	No	No	No	No	No	1	1	1	1	1	1	1	1	1	1	Yes	0	0	Yes	Yes	0	No	0	Yes	1	Visit Health Centre	Yes	Yes	Yes
96	30	Female	Rural	Oral	Peremetnoe	Secondary	Farmer	Yes	Yes	No	Yes	No	No	Yes	No	Yes	No	No	No	No	No	No	No	No	No	1	0	0	0	0	0	0	1	1	1	Yes	0	0	Yes	Yes	1	Yes	0	Yes	1	Visit Health Centre	Yes	Yes	Yes
97	29	Female	Rural	Oral	Peremetnoe	Secondary	Farmer	Yes	Yes	No	No	No	No	Yes	No	Yes	No	No	No	No	No	No	No	No	No	1	1	1	1	1	1	1	1	1	1	Yes	0	0	Yes	Yes	0	Yes	0	Yes	1	Visit Health Centre	Yes	Yes	Yes
98	24	Female	Rural	Oral	Peremetnoe	Secondary	Farmer	Yes	Yes	No	No	Yes	Yes	Yes	No	Yes	No	No	No	No	No	No	No	No	No	1	1	1	1	1	1	1	1	1	1	Yes	0	0	Yes	Yes	0	No	1	No	1	Visit Health Centre	Yes	Yes	No
99	29	Female	Rural	Oral	Peremetnoe	Secondary	Farmer	Yes	Yes	No	No	No	Yes	No	No	Yes	No	No	No	No	No	No	No	No	No	1	1	1	0	0	0	0	0	0	0	Not sure	0	0	Not sure	Yes	1	No	1	Yes	0	Visit Health Centre	No	No	No
100	32	Female	Rural	Oral	Peremetnoe	Tertiary	Farmer	Yes	Yes	No	No	Yes	No	No	No	Yes	No	No	No	Yes	Yes	No	No	No	No	1	1	0	0	0	0	0	0	0	0	Not sure	0	0	Yes	Yes	1	No	0	No	0	Visit Health Centre	No	No	No
101	40	Female	Rural	Oral	Peremetnoe	Secondary	Farmer	Yes	Yes	No	No	Yes	No	No	No	Yes	No	No	No	No	No	No	No	No	No	1	1	0	0	0	0	0	0	0	0	Not sure	0	0	Not sure	Not sure	1	No	1	Yes	1	Visit Health Centre	No	No	No
102	49	Female	Rural	Oral	Peremetnoe	Secondary	Farmer	Yes	Yes	No	No	Yes	No	No	No	Yes	No	No	No	No	No	No	No	No	No	1	1	1	1	1	1	1	1	1	1	Yes	0	0	Yes	Yes	1	Yes	0	Yes	1	Do nothing	Yes	Yes	No
103	50	Male	Rural	Oral	Peremetnoe	Secondary	Farmer	Yes	Yes	No	No	Yes	No	No	No	Yes	No	No	No	No	No	No	No	No	No	1	1	1	1	1	1	1	1	1	1	Yes	0	0	Yes	Yes	0	No	0	Yes	1	Visit Health Centre	Yes	Yes	No
104	48	Female	Rural	Oral	Peremetnoe	Secondary	Farmer	Yes	Yes	No	No	No	No	Yes	No	Yes	No	No	No	Yes	No	No	Yes	No	No	1	1	1	1	1	1	1	1	1	1	Yes	0	0	Yes	Yes	1	Yes	0	Yes	0	Do nothing	Yes	No	Yes
105	59	Male	Rural	Oral	Peremetnoe	Secondary	Farmer	Yes	Yes	No	No	Yes	No	No	No	Yes	No	No	No	No	No	No	No	No	No	1	1	1	1	1	1	1	1	1	1	Yes	0	0	Yes	Yes	1	Yes	0	Yes	1	Do nothing	Yes	Yes	No
106	49	Male	Rural	Oral	Peremetnoe	Secondary	Business	Yes	Yes	No	Yes	Yes	No	No	No	Yes	No	No	No	Yes	Yes	No	Yes	No	No	1	1	0	0	0	0	0	1	0	0	Not sure	0	0	Not sure	Not sure	1	Yes	1	Yes	1	Visit Health Centre	Yes	No	Yes
107	67	Male	Rural	Oral	Peremetnoe	Secondary	Farmer	Yes	Yes	No	No	Yes	No	No	No	Yes	No	No	No	Yes	Yes	No	No	No	No	1	1	0	0	0	0	0	0	1	0	Not sure	0	0	Not sure	Not sure	1	Yes	1	Yes	0	Visit Health Centre	Yes	Yes	Yes
108	73	Female	Rural	Oral	Peremetnoe	Secondary	Farmer	No	Yes	Yes	No	No	No	No	No	Yes	No	No	No	No	No	No	No	No	No	1	1	1	0	0	0	0	1	1	1	Yes	0	1	Yes	Yes	0	No	1	Yes	1	Visit Health Centre	Yes	Yes	No
109	48	Female	Rural	Oral	Peremetnoe	Secondary	Farmer	Yes	Yes	No	No	Yes	No	No	No	Yes	No	No	No	Yes	Yes	No	No	No	No	1	1	1	0	0	1	0	1	1	1	Yes	1	1	Yes	Yes	1	Yes	0	Yes	1	Visit Health Centre	Yes	Yes	No
110	46	Female	Rural	Oral	Peremetnoe	Secondary	Farmer	No	Yes	No	No	Yes	No	No	No	Yes	No	No	No	No	No	No	No	No	No	1	1	1	0	0	0	0	1	1	1	Yes	0	1	Yes	Yes	0	No	0	Yes	1	Visit Health Centre	Yes	Yes	No
111	53	Female	Rural	Oral	Bolashak	Tertiary	Farmer	No	No	No	No	Yes	Yes	Yes	No	No	No	No	Yes	Yes	Yes	No	Yes	No	No	1	1	1	1	1	1	1	1	1	1	Yes	0	0	Yes	Yes	1	Yes	0	Yes	1	Visit Health Centre	Yes	Yes	Yes
112	47	Female	Rural	Oral	Bolashak	Secondary	Farmer	Yes	Yes	No	No	No	Yes	No	No	Yes	No	No	No	Yes	Yes	No	No	No	No	1	1	1	0	0	0	0	1	1	1	Yes	0	1	Yes	Yes	1	Yes	1	Yes	1	Visit Health Centre	Yes	Yes	No
113	46	Female	Rural	Oral	Bolashak	Secondary	Farmer	No	No	No	No	Yes	Yes	Yes	No	No	No	No	Yes	Yes	Yes	No	Yes	No	No	1	1	1	1	1	1	1	1	1	1	Yes	0	0	Yes	Yes	1	Yes	0	Yes	1	Visit Health Centre	Yes	Yes	Yes
114	52	Female	Rural	Oral	Bolashak	Secondary	Farmer	Yes	Yes	No	No	No	No	Yes	No	Yes	No	No	No	No	Yes	No	No	No	No	1	1	1	1	0	0	0	1	1	1	Yes	0	1	Yes	Yes	1	Yes	0	Yes	1	Visit Health Centre	Yes	Yes	No
115	48	Female	Rural	Oral	Bolashak	Secondary	Farmer	Yes	Yes	No	No	Yes	No	No	No	Yes	No	No	No	No	Yes	Yes	Yes	No	No	1	1	1	1	0	1	1	1	1	1	Yes	0	1	Yes	Not sure	1	Yes	1	Yes	1	Visit Health Centre	Yes	Yes	No
116	42	Female	Rural	Oral	Bolashak	Secondary	Farmer	Yes	Yes	No	No	No	No	Yes	No	Yes	No	No	No	No	Yes	Yes	Yes	No	No	1	1	1	0	0	1	1	1	1	1	Not sure	0	1	Yes	Not sure	1	Yes	1	Yes	1	Visit Health Centre	Yes	Yes	No
117	55	Female	Rural	Oral	Bolashak	Tertiary	Farmer	No	Yes	No	No	No	No	Yes	No	Yes	No	No	No	No	No	No	No	No	No	1	1	1	0	0	0	0	1	1	1	Yes	0	1	Yes	Yes	0	No	1	Yes	1	Visit Health Centre	Yes	Yes	No
118	25	Female	Rural	Oral	Bolashak	Secondary	Farmer	Yes	Yes	No	No	Yes	Yes	No	Yes	Yes	No	No	No	Yes	Yes	No	No	No	No	1	1	1	1	1	1	1	1	1	1	Yes	0	0	Yes	Yes	1	No	0	Yes	1	Visit Health Centre	Yes	Yes	Yes
119	43	Male	Rural	Oral	Bolashak	Secondary	Farmer	Yes	Yes	Yes	Yes	Yes	Yes	Yes	Yes	Yes	No	No	No	Yes	Yes	No	No	No	No	1	1	1	1	1	0	0	1	1	1	Yes	0	0	Yes	Yes	1	No	0	Yes	1	Visit Health Centre	Missing	Yes	Yes
120	42	Female	Rural	Oral	Bolashak	Secondary	Farmer	Yes	Yes	No	No	No	No	Yes	No	Yes	No	No	No	Yes	No	No	Yes	No	No	1	1	1	0	0	1	1	1	1	1	Yes	0	0	Yes	Yes	1	Yes	0	Yes	1	Visit Health Centre	Yes	Yes	No
121	49	Female	Rural	Oral	Bolashak	Secondary	Farmer	Yes	Yes	No	No	No	No	Yes	No	Yes	No	No	No	No	No	No	No	No	No	1	1	1	0	0	0	0	1	1	1	Yes	0	0	Yes	Yes	1	No	0	Yes	1	Visit Health Centre	Yes	Yes	No
122	59	Male	Rural	Oral	Bolashak	Primary level	Farmer	No	No	Yes	No	Yes	Yes	Yes	No	No	No	No	Yes	Yes	Yes	No	Yes	No	No	1	1	1	1	1	1	1	1	1	1	Yes	0	0	Yes	Yes	1	Yes	0	Yes	1	Visit Health Centre	Yes	Yes	Yes
123	23	Female	Rural	Oral	Bolashak	Tertiary	Farmer	Yes	Yes	No	No	No	Yes	No	No	Yes	No	No	No	Yes	No	No	Yes	No	No	1	0	0	0	0	0	0	0	0	0	Not sure	1	0	Not sure	Not sure	1	Yes	0	No	1	Visit Health Centre	Yes	Yes	Yes
124	79	Male	Rural	Oral	Bolashak	Secondary	Farmer	No	No	Yes	No	Yes	Yes	Yes	No	No	No	No	Yes	Yes	Yes	No	Yes	No	No	1	1	1	1	1	1	1	1	1	1	Yes	0	0	Yes	Yes	1	Yes	0	Yes	1	Visit Health Centre	Yes	Yes	Yes
125	25	Female	Rural	Oral	Bolashak	Primary level	Farmer	No	No	Yes	No	Yes	Yes	Yes	No	No	No	No	Yes	Yes	Yes	No	Yes	No	No	1	1	1	1	1	1	1	1	1	1	Yes	0	0	Yes	Yes	1	Yes	0	Yes	1	Visit Health Centre	Yes	Yes	Yes
126	39	Female	Rural	Oral	Bolashak	Secondary	Farmer	Yes	No	Yes	No	Yes	Yes	Yes	No	No	No	No	Yes	Yes	Yes	No	Yes	No	No	1	1	1	1	1	1	1	1	1	1	Yes	0	0	Yes	Yes	1	Yes	0	Yes	1	Visit Health Centre	Yes	Yes	Yes
127	42	Female	Rural	Oral	Bolashak	Secondary	Farmer	Yes	Yes	No	No	No	No	No	No	Yes	No	No	No	No	No	No	No	No	No	1	1	1	0	0	0	0	0	0	0	Not sure	0	0	Not sure	Yes	0	No	1	Yes	1	Visit Health Centre	Yes	Yes	No
128	36	Female	Rural	Oral	Bolashak	Secondary	Farmer	Yes	Yes	No	No	Yes	No	No	No	Yes	No	No	No	No	No	No	No	No	No	1	1	1	1	0	0	0	1	1	1	Yes	1	0	Yes	Yes	0	No	0	Yes	1	Visit Health Centre	Yes	Yes	Yes
129	59	Female	Rural	Oral	Bolashak	Secondary	Farmer	Yes	Yes	No	No	No	Yes	No	No	Yes	No	No	No	Yes	Yes	No	No	No	No	1	1	1	0	0	1	1	1	1	1	Yes	0	1	Yes	Yes	1	No	1	Yes	1	Visit Health Centre	Yes	Yes	No
130	65	Male	Rural	Oral	Bolashak	Secondary	Farmer	No	Yes	No	No	No	No	Yes	No	Yes	No	No	No	Yes	Yes	Yes	Yes	No	No	1	1	1	1	1	1	1	1	1	1	Yes	0	0	Yes	Yes	1	Yes	0	Yes	1	Visit Health Centre	Yes	Yes	No
131	60	Female	Rural	Oral	Bolashak	Secondary	Farmer	Yes	Yes	No	No	Yes	No	No	No	Yes	No	No	No	Yes	Yes	Yes	Yes	No	No	1	1	1	0	0	1	1	1	1	1	Yes	1	1	Yes	Not sure	1	Yes	1	Yes	1	Visit Health Centre	Yes	Yes	No
132	33	Female	Rural	Oral	Bolashak	Secondary	Farmer	Yes	Yes	No	No	Yes	No	Yes	No	Yes	No	No	No	No	No	No	No	No	No	1	1	0	0	0	0	0	1	1	1	Yes	1	1	Yes	Yes	1	Yes	0	Yes	1	Visit Health Centre	Yes	Yes	No
133	70	Female	Rural	Oral	Talov	Tertiary	Farmer	Yes	Yes	No	No	Yes	No	Yes	No	Yes	No	No	No	Yes	No	Yes	Yes	No	No	1	0	0	0	0	0	0	1	1	1	Yes	0	0	Yes	Yes	1	Yes	0	Yes	1	Visit Health Centre	Yes	Yes	Yes
134	65	Female	Rural	Oral	Talov	Secondary	Farmer	Yes	Yes	No	No	Yes	No	No	Yes	Yes	No	No	No	Yes	Yes	No	Yes	No	No	1	0	0	0	0	0	0	1	1	1	Yes	0	0	Yes	Yes	1	Yes	0	Yes	1	Visit Health Centre	Yes	Yes	No
135	39	Female	Rural	Oral	Talov	Secondary	Farmer	Yes	Yes	No	No	Yes	No	Yes	No	Yes	No	No	No	Yes	No	No	Yes	No	No	1	1	1	0	0	0	0	1	1	1	Yes	1	1	Yes	Yes	1	Yes	0	Yes	1	Visit Health Centre	Yes	Yes	Yes
136	29	Female	Rural	Oral	Talov	Secondary	Farmer	Yes	No	Yes	No	Yes	Yes	Yes	No	No	No	No	Yes	Yes	Yes	No	Yes	No	No	1	1	1	1	1	1	1	1	1	1	Yes	0	0	Yes	Yes	1	Yes	0	Yes	1	Visit Health Centre	Yes	Yes	Yes
137	49	Female	Rural	Oral	Talov	Secondary	Farmer	Yes	Yes	No	No	Yes	No	No	No	Yes	No	No	No	No	No	No	No	No	No	0	0	0	0	0	0	0	0	0	0	Not sure	0	0	Not sure	Not sure	0	No	1	No	1	Do nothing	No	No	No
138	50	Female	Rural	Oral	Talov	Tertiary	Farmer	Yes	Yes	No	No	No	No	Yes	Yes	Yes	No	No	No	Yes	Yes	No	No	No	No	1	0	0	1	0	0	0	1	1	1	Yes	0	0	Yes	Yes	1	Yes	0	Yes	1	Do nothing	Yes	Yes	Yes
139	58	Female	Rural	Oral	Talov	Secondary	Farmer	Yes	Yes	No	No	No	No	Yes	Yes	Yes	No	No	No	No	No	No	No	No	No	1	1	1	1	1	1	1	1	1	1	Yes	0	0	Yes	Yes	1	Yes	0	Yes	1	Visit Health Centre	Yes	Yes	Yes
140	43	Male	Rural	Oral	Talov	Primary level	Farmer	Yes	Yes	No	No	Yes	Yes	Yes	No	Yes	No	No	No	Yes	Yes	No	Yes	No	No	1	1	1	1	1	1	1	1	1	1	Yes	0	0	Yes	Yes	1	Yes	0	Yes	1	Visit Health Centre	Yes	Yes	Yes
141	33	Female	Rural	Oral	Talov	Primary level	Farmer	Yes	Yes	No	No	No	No	Yes	No	Yes	No	No	No	No	No	No	No	No	No	1	1	1	1	1	1	1	1	1	1	Yes	0	0	Yes	Yes	1	No	0	Yes	1	Visit Health Centre	Yes	Yes	No
142	44	Female	Rural	Oral	Talov	Secondary	Farmer	Yes	Yes	No	No	No	No	Yes	No	Yes	No	No	No	No	No	No	No	No	No	1	1	1	1	1	1	1	1	1	1	Yes	0	0	Yes	Yes	1	No	0	Yes	1	Visit Health Centre	Yes	Yes	No
143	32	Female	Rural	Oral	Talov	Secondary	Farmer	Yes	Yes	No	No	Yes	No	No	No	Yes	No	No	No	No	No	No	No	No	No	1	1	1	1	1	1	1	1	0	1	Yes	1	0	Yes	Yes	1	No	0	Yes	1	Visit Health Centre	Yes	Yes	No
144	41	Female	Rural	Oral	Talov	Secondary	Farmer	Yes	Yes	No	No	No	Yes	No	No	Yes	No	No	No	No	No	No	No	No	No	1	1	1	1	1	1	1	1	1	1	Yes	0	0	Yes	Yes	0	No	0	Yes	1	Visit Health Centre	Yes	Yes	No
145	36	Female	Rural	Oral	Talov	Secondary	Farmer	Yes	Yes	No	No	Yes	No	No	No	Yes	No	No	No	Yes	Yes	No	Yes	No	No	1	1	1	1	1	1	1	1	1	1	Yes	0	0	Yes	Yes	1	Yes	0	Yes	1	Visit Health Centre	Yes	Yes	No
146	27	Female	Rural	Oral	Talov	Tertiary	Farmer	Yes	Yes	No	No	Yes	No	No	No	Yes	No	No	No	No	No	No	No	No	No	1	1	1	0	0	1	1	1	1	1	Yes	0	0	Yes	Yes	0	No	1	Yes	1	Visit Health Centre	Yes	Yes	No
147	50	Female	Rural	Oral	Talov	Secondary	Farmer	Yes	Yes	No	No	Yes	No	No	No	Yes	No	No	No	Yes	Yes	No	Yes	No	No	1	1	1	1	1	1	1	1	1	1	Not sure	0	0	Yes	Yes	1	Yes	0	Yes	1	Visit Health Centre	Yes	Yes	No
148	22	Female	Rural	Oral	Talov	Secondary	Business	Yes	Yes	No	Yes	Yes	No	Yes	No	Yes	Yes	Yes	Yes	Yes	Yes	No	Yes	No	No	1	1	1	1	1	1	1	1	1	1	Yes	0	0	Yes	Yes	1	Yes	0	Yes	1	Visit Health Centre	Yes	Yes	Yes
149	50	Female	Rural	Oral	Talov	Secondary	Farmer	Yes	Yes	No	No	Yes	No	No	No	Yes	No	No	No	Yes	Yes	No	Yes	No	No	1	1	1	0	0	1	1	1	1	1	Yes	0	0	Yes	Yes	1	Yes	0	Yes	1	Visit Health Centre	Yes	Yes	No
150	67	Female	Rural	Oral	Talov	Tertiary	Farmer	Yes	Yes	No	No	Yes	No	No	No	Yes	No	No	No	Yes	Yes	No	Yes	No	No	1	1	1	1	0	1	1	1	1	1	Yes	0	0	Yes	Yes	1	Yes	0	Yes	1	Visit Health Centre	Yes	Yes	No
151	45	Female	Rural	Oral	Talov	Secondary	Farmer	Yes	Yes	No	No	Yes	No	No	No	Yes	No	No	No	Yes	Yes	No	Yes	No	No	1	1	1	0	1	0	0	1	1	1	Yes	0	0	Yes	Yes	1	Yes	1	No	1	Visit Health Centre	Yes	Yes	Yes
152	26	Female	Rural	Oral	Talov	Secondary	Farmer	No	Yes	No	No	Yes	No	No	No	Yes	No	No	No	No	No	No	No	No	No	1	0	1	1	0	0	0	1	1	1	Yes	0	0	Yes	Yes	0	No	0	No	0	Visit Health Centre	Yes	Yes	No
153	60	Male	Rural	Oral	Talov	Secondary	Farmer	No	Yes	No	No	Yes	No	No	No	Yes	Yes	No	No	Yes	No	No	Yes	No	No	1	1	1	1	1	1	1	1	1	1	Yes	0	0	Yes	Yes	1	Yes	0	No	1	Visit Health Centre	Yes	Yes	Yes
154	28	Female	Rural	Oral	Talov	Secondary	Farmer	Yes	No	Yes	No	Yes	Yes	Yes	No	No	No	No	Yes	Yes	Yes	No	Yes	No	No	1	1	1	1	1	1	1	1	1	1	Yes	0	0	Yes	Yes	1	Yes	0	Yes	1	Visit Health Centre	Yes	Yes	Yes
155	50	Female	Rural	Oral	Talov	Secondary	Farmer	No	Yes	No	No	Yes	No	Yes	No	Yes	No	No	No	No	No	No	No	No	No	1	1	1	1	1	1	1	1	1	1	Yes	0	0	Yes	Yes	1	Yes	0	Yes	1	Visit Health Centre	Yes	Yes	No
156	50	Male	Rural	Oral	Zhanibek	Tertiary	Farmer	Yes	Yes	No	No	No	Yes	No	No	Yes	Yes	No	No	Yes	Yes	Yes	No	Yes	No	1	1	1	1	1	0	0	1	1	1	Yes	0	0	Yes	Yes	1	Yes	1	Yes	1	Visit Health Centre	Yes	Yes	No
157	60	Female	Rural	Oral	Zhanibek	Secondary	Farmer	Yes	Yes	No	No	No	No	Yes	Yes	No	No	No	Yes	No	No	No	No	No	No	1	1	1	1	0	0	0	1	1	1	Yes	0	0	Yes	Yes	0	No	0	Yes	1	Visit Health Centre	Yes	Yes	No
158	59	Female	Rural	Oral	Zhanibek	Secondary	Farmer	Yes	Yes	No	No	No	No	Yes	No	Yes	No	No	No	No	No	No	No	No	No	1	1	1	1	0	1	1	1	1	1	Yes	0	0	Yes	Yes	0	No	0	Yes	1	Visit Health Centre	Yes	Yes	No
159	50	Male	Rural	Oral	Zhanibek	Secondary	Farmer	Yes	Yes	No	Yes	Yes	No	No	No	Yes	Yes	No	No	Yes	Yes	No	No	No	No	1	1	1	0	0	0	0	0	0	0	No	1	1	Yes	Yes	1	Yes	0	Yes	1	Visit Health Centre	Yes	Yes	Yes
160	38	Male	Rural	Oral	Zhanibek	Secondary	Farmer	Yes	Yes	No	No	Yes	No	No	No	Yes	No	No	No	No	No	No	No	No	No	1	1	1	1	1	1	1	1	1	1	Yes	1	0	Yes	Yes	1	Yes	1	Yes	1	Visit Health Centre	Yes	Yes	No
161	60	Male	Rural	Oral	Zhanibek	Tertiary	Farmer	No	Yes	No	Yes	No	No	No	No	Yes	No	No	No	No	No	No	No	No	No	1	0	0	0	0	0	0	0	0	0	Not sure	0	0	Not sure	Not sure	1	Yes	0	No	0	Visit Health Centre	Yes	Yes	No
162	31	Male	Rural	Oral	Zhanibek	Secondary	Farmer	Yes	No	Yes	No	Yes	Yes	Yes	No	No	No	No	Yes	Yes	Yes	No	Yes	No	No	1	1	1	1	1	1	1	1	1	1	Yes	0	0	Yes	Yes	1	Yes	0	Yes	1	Visit Health Centre	Yes	Yes	Yes
163	65	Male	Rural	Oral	Zhanibek	Tertiary	Farmer	No	Yes	No	No	Yes	No	No	No	No	No	No	No	No	No	No	No	No	No	0	0	0	0	0	0	0	0	0	0	Not sure	0	0	Not sure	Not sure	1	Yes	0	Yes	0	Visit Health Centre	No	No	No
164	47	Male	Rural	Oral	Zhanibek	Secondary	Farmer	Yes	Yes	No	No	Yes	No	No	No	Yes	No	No	No	No	No	No	No	No	No	1	0	1	0	0	1	0	0	0	0	Not sure	0	0	Not sure	Not sure	1	Yes	0	Yes	1	Visit Health Centre	Yes	Yes	No
165	47	Female	Rural	Oral	Zhanibek	Secondary	Farmer	No	Yes	No	Yes	No	No	No	No	Yes	No	No	No	Yes	Yes	No	No	No	No	1	0	1	0	0	1	0	1	0	0	Not sure	1	0	Yes	Yes	1	Yes	0	No	1	Visit Health Centre	Yes	Yes	Yes
166	51	Female	Rural	Oral	Zhanibek	Secondary	Farmer	Yes	Yes	No	No	Yes	No	No	No	Yes	No	No	No	No	No	No	No	No	No	1	1	1	0	0	0	1	0	0	0	Not sure	0	0	Not sure	Not sure	1	Yes	1	No	0	Visit Health Centre	Yes	Yes	Yes
167	76	Male	Rural	Oral	Zhanibek	Secondary	Farmer	Yes	Yes	No	No	Yes	No	No	No	Yes	No	No	No	No	No	No	No	No	No	1	0	0	0	0	0	0	0	0	0	Not sure	0	0	Not sure	Not sure	1	No	0	Yes	1	Visit Health Centre	Yes	Yes	No
168	25	Female	Rural	Oral	Zhanibek	Primary level	Farmer	No	Yes	No	Yes	No	No	No	No	Yes	No	No	No	Yes	Yes	No	No	No	No	1	1	1	0	0	1	1	1	1	1	Not sure	1	0	Yes	Yes	1	Yes	0	Yes	1	Visit Health Centre	Yes	No	Yes
169	60	Male	Rural	Oral	Zhanibek	Secondary	Farmer	Yes	Yes	No	No	Yes	No	No	No	Yes	No	No	No	Yes	Yes	No	No	No	No	1	1	1	1	1	1	1	1	1	1	Not sure	1	0	Not sure	Yes	1	Yes	1	Yes	1	Visit Health Centre	Yes	Yes	No
170	65	Male	Rural	Oral	Zhanibek	Secondary	Farmer	Yes	Yes	No	No	Yes	No	No	No	Yes	No	No	No	Yes	Yes	No	No	No	No	1	1	1	0	0	1	1	1	1	1	Yes	1	0	Yes	Yes	1	Yes	0	Yes	1	Visit Health Centre	Yes	Yes	No
171	61	Female	Rural	Oral	Zhanibek	Secondary	Farmer	No	Yes	No	No	No	No	No	Yes	Yes	Yes	No	No	No	No	No	No	No	No	1	1	1	1	0	1	1	1	1	1	Yes	0	0	Not sure	Not sure	0	No	1	Yes	1	Visit Health Centre	Yes	Yes	No
172	26	Male	Rural	Oral	Zhanibek	Secondary	Farmer	No	No	Yes	No	Yes	Yes	Yes	No	No	No	No	Yes	Yes	Yes	No	Yes	No	No	1	1	1	1	1	1	1	1	1	1	Yes	0	0	Yes	Yes	1	Yes	0	Yes	1	Visit Health Centre	Yes	Yes	Yes
173	45	Female	Rural	Oral	Zhanibek	Secondary	Farmer	Yes	No	Yes	No	Yes	Yes	Yes	No	No	No	No	Yes	Yes	Yes	No	Yes	No	No	1	1	1	1	1	1	1	1	1	1	Yes	0	0	Yes	Yes	1	Yes	0	Yes	1	Visit Health Centre	Yes	Yes	Yes
174	41	Male	Rural	Oral	Zhanibek	Secondary	Farmer	Yes	Yes	No	No	No	No	Yes	Yes	Yes	No	No	No	Yes	Yes	No	No	No	No	1	1	1	1	1	1	1	1	1	1	Yes	0	0	Yes	Yes	1	Yes	1	Yes	1	Visit Health Centre	Yes	Yes	Yes
175	42	Female	Rural	Oral	Zhanibek	Secondary	Farmer	Yes	Yes	No	No	Yes	No	No	No	Yes	No	No	No	No	No	No	No	No	No	1	1	1	0	0	1	1	1	1	1	Yes	1	1	Yes	Yes	1	Yes	1	Yes	1	Visit Health Centre	Yes	Yes	No
176	60	Female	Rural	Oral	Zhanibek	Tertiary	Farmer	No	Yes	No	No	No	No	Yes	No	Yes	No	No	No	No	No	No	No	No	No	1	1	0	0	0	1	1	1	0	1	Yes	0	0	Yes	Yes	1	Yes	1	Yes	1	Visit Health Centre	Yes	Yes	Yes
177	72	Female	Rural	Oral	Zhanibek	Secondary	Farmer	No	Yes	No	No	No	No	Yes	No	Yes	No	No	No	Yes	Yes	No	Yes	Yes	No	1	1	1	1	1	1	1	1	1	1	Yes	1	0	Not sure	Yes	1	Yes	1	Yes	1	Visit Health Centre	Yes	Yes	Yes
178	71	Male	Rural	Oral	Zhanibek	Tertiary	Farmer	Yes	Yes	No	No	Yes	No	No	No	Yes	No	No	No	Yes	Yes	No	No	No	No	1	1	0	0	0	0	0	1	1	1	Yes	0	0	Yes	Yes	1	No	0	Yes	1	Visit Health Centre	Yes	Yes	No
179	19	Female	Rural	Oral	Aqoba	Secondary	Farmer	No	Yes	No	No	No	No	Yes	No	Yes	No	No	No	Yes	Yes	No	No	No	No	1	1	1	1	1	0	1	0	0	1	Yes	0	0	Yes	Yes	1	No	1	Yes	1	Visit Health Centre	Yes	Yes	Yes
180	42	Male	Rural	Oral	Aqoba	Secondary	Farmer	Yes	Yes	No	No	No	No	Yes	No	Yes	No	No	No	Yes	Yes	No	No	No	No	1	0	1	0	0	0	0	0	0	1	Yes	1	1	Yes	Yes	1	Yes	1	Yes	1	Visit Health Centre	Yes	No	Yes
181	18	Female	Rural	Oral	Aqoba	Primary level	Farmer	No	Yes	No	No	No	No	Yes	No	Yes	No	No	No	Yes	Yes	No	No	No	No	1	1	1	0	0	0	0	1	0	1	Yes	0	0	Yes	Yes	1	No	0	Yes	1	Visit Health Centre	No	No	No
182	55	Female	Rural	Oral	Aqoba	Secondary	Farmer	Yes	Yes	No	Yes	No	No	Yes	No	Yes	Yes	No	No	Yes	Yes	No	No	No	No	1	1	0	0	0	1	1	0	0	0	Not sure	0	0	Not sure	Yes	1	No	1	Yes	0	Do nothing	No	No	No
183	40	Female	Rural	Oral	Aqoba	Tertiary	Farmer	Yes	Yes	No	No	Yes	No	Yes	No	Yes	No	No	No	Yes	Yes	No	No	No	No	1	1	1	0	1	0	1	1	0	1	Yes	0	0	Not sure	Not sure	1	Yes	0	No	1	Visit Health Centre	Yes	No	Yes
184	84	Female	Rural	Oral	Aqoba	Secondary	Farmer	Yes	No	Yes	No	Yes	Yes	Yes	No	No	No	No	Yes	Yes	Yes	No	Yes	No	No	1	1	1	1	1	1	1	1	1	1	Yes	0	0	Yes	Yes	1	Yes	0	Yes	1	Visit Health Centre	Yes	Yes	Yes
185	49	Male	Rural	Oral	Aqoba	Secondary	Farmer	No	Yes	No	Yes	No	No	No	No	Yes	Yes	No	No	Yes	Yes	No	No	No	No	1	1	1	0	0	1	1	0	0	1	Yes	0	0	Yes	Yes	1	No	1	Yes	1	Visit Health Centre	Yes	Yes	Yes
186	53	Female	Rural	Oral	Aqoba	Secondary	Farmer	No	Yes	No	No	No	No	No	No	Yes	No	No	No	Yes	Yes	No	Yes	No	No	1	1	1	1	1	1	1	1	1	1	Yes	1	0	Yes	Yes	1	Yes	0	Yes	1	Visit Health Centre	Yes	Yes	No
187	52	Female	Rural	Oral	Aqoba	Secondary	Farmer	Yes	No	Yes	No	Yes	Yes	Yes	No	No	No	No	Yes	Yes	Yes	No	Yes	No	No	1	1	1	1	1	1	1	1	1	1	Yes	0	0	Yes	Yes	1	Yes	0	Yes	1	Visit Health Centre	Yes	Yes	Yes
188	45	Male	Rural	Oral	Aqoba	Secondary	Others	Yes	Yes	No	No	Yes	Yes	No	No	Yes	No	No	No	Yes	Yes	No	No	No	No	1	1	1	1	1	1	1	1	1	1	Yes	0	0	Yes	Yes	1	Yes	0	Yes	1	Visit Health Centre	Yes	Yes	No
189	36	Female	Rural	Oral	Aqoba	Primary level	Farmer	No	Yes	No	No	Yes	No	No	No	Yes	No	No	No	No	Yes	No	No	No	No	1	1	1	0	1	1	1	1	1	1	Yes	0	0	Yes	Yes	1	Yes	0	Yes	1	Do nothing	Yes	Yes	Yes
190	50	Female	Rural	Oral	Aqoba	Secondary	Business	Yes	Yes	No	No	No	No	Yes	No	Yes	No	No	No	Yes	Yes	No	No	No	No	1	1	1	1	0	0	0	1	1	0	Yes	1	0	Yes	Yes	1	Yes	0	Yes	1	Visit Health Centre	Yes	No	Yes
191	66	Male	Rural	Oral	Aqoba	Secondary	Farmer	Yes	Yes	No	Yes	No	No	No	No	Yes	No	No	No	Yes	Yes	No	No	No	No	1	1	1	0	0	1	1	0	0	0	Not sure	0	0	Yes	Yes	1	No	1	Yes	1	Visit Health Centre	Yes	Yes	Yes
192	26	Female	Rural	Oral	Aqoba	Tertiary	Farmer	Yes	Yes	No	No	Yes	No	Yes	No	Yes	No	No	No	No	No	No	No	No	No	1	1	1	1	1	0	0	1	1	1	Yes	0	0	Yes	Yes	1	Yes	0	Yes	1	Visit Health Centre	Yes	Yes	No
193	44	Female	Rural	Oral	Aqoba	Secondary	Farmer	Yes	Yes	No	No	No	No	No	Yes	Yes	No	No	No	No	No	No	No	No	No	1	1	1	0	1	1	1	1	1	1	Yes	0	0	Yes	Yes	0	No	0	Yes	1	Visit Health Centre	Yes	Yes	No
194	34	Female	Rural	Oral	Aqoba	Secondary	Farmer	No	Yes	No	No	Yes	No	No	No	Yes	No	No	No	No	No	No	No	No	No	1	1	1	1	0	1	1	1	1	1	Yes	0	0	Yes	Yes	0	No	0	Yes	1	Visit Health Centre	Yes	Yes	No
195	66	Male	Rural	Oral	Aqoba	Secondary	Farmer	Yes	Yes	No	No	No	No	Yes	No	Yes	No	No	No	Yes	No	No	Yes	No	No	1	1	1	1	0	1	1	1	1	1	Yes	0	0	Yes	Yes	0	Yes	0	Yes	1	Visit Health Centre	Yes	Yes	No
196	62	Female	Rural	Oral	Aqoba	Secondary	Farmer	No	Yes	No	No	No	Yes	No	No	Yes	No	No	No	Yes	Yes	No	No	No	No	1	1	1	1	0	1	1	1	1	1	Yes	0	0	Yes	Yes	1	No	0	Yes	1	Visit Health Centre	Yes	Yes	No
197	22	Female	Rural	Oral	Aqoba	Secondary	Farmer	Yes	No	Yes	No	Yes	Yes	Yes	No	No	No	No	Yes	Yes	Yes	No	Yes	No	No	1	1	1	1	1	1	1	1	1	1	Yes	0	0	Yes	Yes	1	Yes	0	Yes	1	Visit Health Centre	Yes	Yes	Yes
198	44	Male	Rural	Oral	Aqoba	Tertiary	Farmer	No	Yes	No	No	No	No	Yes	No	Yes	No	No	No	Yes	Yes	No	No	No	No	1	1	1	1	1	1	1	1	0	0	Not sure	0	0	Not sure	Not sure	1	Yes	1	Yes	0	Do nothing	Yes	Yes	Yes
199	53	Female	Rural	Oral	Aqoba	Secondary	Farmer	No	Yes	No	No	Yes	No	No	No	No	No	No	Yes	No	No	No	No	No	No	1	1	1	1	1	1	1	1	1	1	Yes	0	0	Yes	Yes	0	No	0	Yes	1	Visit Health Centre	Yes	Yes	No
200	36	Female	Rural	Oral	Aqoba	Secondary	Farmer	Yes	Yes	No	No	Yes	No	No	No	No	No	No	Yes	No	No	No	No	No	No	1	1	1	1	1	1	1	1	1	1	Yes	0	0	Yes	Yes	0	No	0	Yes	1	Visit Health Centre	Yes	Yes	No
201	39	Male	Rural	Oral	Aqoba	Secondary	Farmer	Yes	Yes	No	No	No	No	Yes	No	Yes	No	No	No	No	No	No	No	No	No	1	1	1	0	0	0	0	1	0	0	Yes	0	1	No	Yes	1	Yes	0	No	1	Visit Health Centre	Yes	Yes	No
202	42	Female	Rural	Oral	Kuspankol	Tertiary	Farmer	Yes	Yes	No	No	Yes	No	Yes	No	Yes	No	No	Yes	No	No	No	No	No	No	1	1	1	1	0	0	0	1	1	1	Yes	0	0	Yes	Yes	0	No	0	Yes	1	Visit Health Centre	Yes	Yes	No
203	54	Male	Rural	Oral	Kuspankol	Secondary	Farmer	Yes	Yes	No	No	Yes	No	Yes	No	Yes	No	No	Yes	Yes	Yes	No	No	No	No	1	1	1	0	0	1	1	1	1	1	Yes	0	0	Yes	Yes	1	Yes	0	Yes	1	Visit Health Centre	Yes	Yes	No
204	58	Male	Rural	Oral	Kuspankol	Secondary	Farmer	Yes	Yes	No	No	No	No	Yes	No	Yes	No	No	No	Yes	Yes	No	No	No	No	1	1	0	0	0	1	1	1	1	1	Yes	0	0	Yes	Yes	1	Yes	0	Yes	1	Visit Health Centre	Yes	Yes	Yes
205	56	Male	Rural	Oral	Kuspankol	Secondary	Farmer	Yes	Yes	No	No	No	No	Yes	No	Yes	No	No	No	Yes	Yes	No	Yes	No	No	1	1	0	0	0	1	1	1	1	1	Yes	0	0	Yes	Yes	1	Yes	0	Yes	1	Visit Health Centre	Yes	Yes	Yes
206	43	Female	Rural	Oral	Kuspankol	Tertiary	Farmer	Yes	No	Yes	No	Yes	Yes	Yes	No	No	No	No	Yes	Yes	Yes	No	Yes	No	No	1	1	1	1	1	1	1	1	1	1	Yes	0	0	Yes	Yes	1	Yes	0	Yes	1	Visit Health Centre	Yes	Yes	Yes
207	48	Female	Rural	Oral	Kuspankol	Secondary	Farmer	Yes	No	Yes	No	Yes	Yes	Yes	No	No	No	No	Yes	Yes	Yes	No	Yes	No	No	1	1	1	1	1	1	1	1	1	1	Yes	0	0	Yes	Yes	1	Yes	0	Yes	1	Visit Health Centre	Yes	Yes	Yes
208	30	Female	Rural	Oral	Kuspankol	Secondary	Farmer	Yes	Yes	No	No	Yes	No	No	Yes	Yes	No	No	No	No	No	No	No	No	No	1	1	1	1	1	1	1	1	1	1	Yes	0	0	Yes	Yes	0	No	0	Yes	1	Visit Health Centre	Yes	Yes	No
209	46	Male	Rural	Oral	Kuspankol	Tertiary	Farmer	Yes	Yes	No	No	Yes	No	No	Yes	Yes	No	No	No	No	No	No	No	No	No	1	1	1	1	0	0	0	1	1	1	Yes	0	0	Yes	Yes	0	No	0	Yes	1	Visit Health Centre	Yes	Yes	Yes
210	36	Male	Rural	Oral	Kuspankol	Secondary	Farmer	Yes	Yes	No	No	No	No	Yes	No	Yes	Yes	No	No	Yes	Yes	No	No	No	No	1	1	1	1	0	0	0	1	1	1	Yes	0	0	Yes	Yes	1	No	0	Yes	1	Visit Health Centre	Yes	Yes	No
211	22	Female	Rural	Oral	Kuspankol	Secondary	Farmer	No	No	Yes	No	Yes	Yes	Yes	No	No	No	No	Yes	Yes	Yes	No	Yes	No	No	1	1	1	1	1	1	1	1	1	1	Yes	0	0	Yes	Yes	1	Yes	0	Yes	1	Visit Health Centre	Yes	Yes	Yes
212	21	Female	Rural	Oral	Kuspankol	Secondary	Farmer	No	Yes	No	No	No	No	Yes	No	Yes	Yes	No	No	No	No	No	No	No	No	1	1	1	0	0	1	0	1	1	1	Yes	1	0	Yes	Yes	1	Yes	0	Yes	1	Visit Health Centre	Yes	Yes	No
213	45	Female	Rural	Oral	Kuspankol	Secondary	Farmer	Yes	Yes	No	No	No	No	No	Yes	Yes	Yes	No	No	No	No	No	No	No	No	1	1	1	0	0	0	0	1	1	1	Yes	0	0	Yes	Yes	1	No	0	Yes	1	Visit Health Centre	Yes	Yes	No
214	33	Female	Rural	Oral	Kuspankol	Tertiary	Farmer	Yes	Yes	No	No	No	No	Yes	Yes	Yes	No	No	No	No	No	No	No	No	No	1	0	0	0	0	0	0	1	1	0	Not sure	0	0	Yes	Not sure	0	No	1	Yes	1	Visit Health Centre	Yes	Yes	Yes
215	21	Female	Rural	Oral	Kuspankol	Primary level	Farmer	No	Yes	No	No	Yes	No	No	No	Yes	No	No	No	No	No	No	No	No	No	1	1	1	1	1	1	1	1	1	1	Yes	0	0	Yes	Yes	0	No	0	Yes	1	Visit Health Centre	Yes	Yes	No
216	34	Female	Rural	Oral	Kuspankol	Secondary	Farmer	Yes	Yes	No	No	No	No	Yes	No	Yes	No	No	No	No	No	No	No	No	No	1	1	1	0	0	0	0	1	0	0	Not sure	0	0	Not sure	Not sure	1	No	1	Yes	0	Visit Health Centre	Yes	Yes	Yes
217	37	Female	Rural	Oral	Kuspankol	Secondary	Farmer	Yes	Yes	No	No	Yes	No	No	No	Yes	No	No	No	No	No	No	No	No	No	1	1	1	1	1	1	1	1	1	1	Yes	0	0	Yes	Yes	0	No	0	Yes	1	Visit Health Centre	Yes	Yes	No
218	48	Female	Rural	Oral	Kuspankol	Secondary	Farmer	Yes	Yes	No	No	No	No	Yes	No	Yes	No	No	No	Yes	No	No	Yes	No	No	1	1	1	1	1	1	1	1	1	1	Yes	0	0	Yes	Yes	0	Yes	0	Yes	1	Visit Health Centre	Yes	Yes	Yes
219	18	Female	Rural	Oral	Kuspankol	Secondary	Farmer	No	Yes	No	No	No	No	Yes	No	Yes	No	No	No	Yes	Yes	No	No	No	No	1	0	1	0	0	1	1	1	1	1	Yes	0	0	Yes	Yes	1	Yes	0	Yes	1	Visit Health Centre	Yes	Yes	No
220	67	Female	Rural	Oral	Kuspankol	Tertiary	Farmer	Yes	Yes	No	No	Yes	No	Yes	No	Yes	No	No	No	Yes	Yes	No	No	No	No	1	1	1	1	1	1	1	1	1	1	Yes	0	1	Yes	Yes	1	No	0	Yes	1	Visit Health Centre	Yes	Yes	Yes
221	72	Female	Rural	Oral	Kuspankol	Secondary	Farmer	Yes	Yes	No	No	Yes	No	Yes	No	Yes	No	No	No	No	No	No	No	No	No	1	1	1	1	1	1	1	1	1	1	Yes	0	0	Yes	Yes	0	Yes	0	Yes	1	Visit Health Centre	Yes	Yes	Yes
222	38	Female	Rural	Oral	Kuspankol	Secondary	Farmer	Yes	Yes	No	No	Yes	No	Yes	No	Yes	No	No	No	No	No	No	No	No	No	1	1	1	1	1	1	1	1	1	1	Yes	0	0	Yes	Yes	0	No	0	Yes	1	Visit Health Centre	Yes	Yes	Yes
223	56	Female	Rural	Oral	Kuspankol	Tertiary	Farmer	Yes	Yes	No	No	No	No	Yes	No	Yes	No	No	No	No	No	No	No	No	No	1	1	1	1	1	1	1	1	1	1	Yes	0	0	Yes	Yes	0	No	0	Yes	1	Visit Health Centre	Yes	Yes	No
224	30	Female	Rural	Oral	Algabas	Tertiary	Farmer	Yes	Yes	No	No	Yes	No	No	No	Yes	No	No	No	Yes	Yes	No	Yes	No	No	1	1	1	1	1	1	1	1	1	1	Yes	0	0	Yes	Yes	1	Yes	0	Yes	1	Visit Health Centre	Yes	Yes	Yes
225	70	Male	Rural	Oral	Algabas	Secondary	Farmer	Yes	Yes	No	No	Yes	Yes	Yes	No	Yes	No	No	No	Yes	Yes	No	Yes	No	No	1	1	1	1	0	1	1	1	1	1	Yes	1	1	Yes	Yes	1	Yes	0	Yes	1	Visit Health Centre	Yes	Yes	Yes
226	49	Male	Rural	Oral	Algabas	Secondary	Farmer	Yes	No	Yes	No	Yes	Yes	Yes	No	No	No	No	Yes	Yes	Yes	No	Yes	No	No	1	1	1	1	1	1	1	1	1	1	Yes	0	0	Yes	Yes	1	Yes	0	Yes	1	Visit Health Centre	Yes	Yes	Yes
227	40	Female	Rural	Oral	Algabas	Tertiary	Farmer	Yes	Yes	No	Yes	No	No	Yes	No	Yes	Yes	No	No	Yes	Yes	No	No	No	No	1	1	1	0	0	1	1	1	0	1	Yes	0	0	Yes	Not sure	1	No	1	Yes	1	Visit Health Centre	Yes	Yes	Yes
228	46	Female	Rural	Oral	Algabas	Primary level	Farmer	Yes	Yes	No	No	Yes	Yes	No	Yes	Yes	No	No	No	No	No	No	No	No	No	1	1	1	1	1	1	1	1	1	1	Yes	0	0	Yes	Yes	1	No	0	Yes	1	Visit Health Centre	Missing	Yes	No
229	57	Male	Rural	Oral	Algabas	Secondary	Farmer	Yes	Yes	No	No	No	Yes	No	No	No	No	No	Yes	Yes	Yes	No	Yes	Yes	No	1	1	1	0	0	1	1	1	1	1	Yes	0	0	Yes	Yes	1	Yes	0	Yes	1	Do nothing	Yes	Yes	Yes
230	23	Female	Rural	Oral	Algabas	Secondary	Farmer	Yes	Yes	Yes	No	Yes	No	No	No	Yes	No	No	No	Yes	Yes	No	No	No	No	1	1	1	0	0	1	1	0	0	0	Not sure	0	0	Yes	Yes	1	No	1	Yes	0	Do nothing	No	No	No
231	79	Male	Rural	Oral	Algabas	Tertiary	Farmer	Yes	Yes	No	No	Yes	No	Yes	No	No	No	No	Yes	Yes	Yes	No	Yes	No	No	1	1	1	1	0	1	1	1	1	1	Yes	0	0	Yes	Not sure	1	Yes	0	Yes	1	Visit Health Centre	Yes	Yes	Yes
232	52	Male	Rural	Oral	Algabas	Tertiary	Farmer	Yes	Yes	No	Yes	Yes	No	Yes	Yes	Yes	No	No	Yes	Yes	Yes	No	Yes	No	No	1	1	1	0	0	1	1	1	1	1	Yes	1	1	Yes	Yes	1	Yes	1	No	1	Visit Health Centre	Yes	Yes	Yes
233	34	Female	Rural	Oral	Algabas	Primary level	Farmer	Yes	No	No	No	Yes	Yes	Yes	No	No	No	No	Yes	Yes	Yes	No	Yes	No	No	1	1	1	1	1	1	1	1	1	1	Yes	0	0	Yes	Yes	1	Yes	0	Yes	1	Visit Health Centre	Yes	Yes	Yes
234	32	Female	Rural	Oral	Algabas	Secondary	Farmer	Yes	Yes	No	Yes	No	No	No	No	Yes	Yes	No	No	No	No	No	No	No	No	1	1	1	0	0	0	0	1	0	1	Yes	1	1	Yes	Not sure	1	No	1	Yes	1	Visit Health Centre	Yes	Yes	Yes
235	56	Female	Rural	Oral	Algabas	Secondary	Farmer	No	Yes	No	No	Yes	Yes	Yes	No	Yes	No	No	No	Yes	Yes	No	No	No	No	1	1	1	1	1	1	1	1	1	1	Yes	1	1	Yes	Yes	1	Yes	0	Yes	1	Visit Health Centre	Yes	Yes	Yes
236	37	Female	Rural	Oral	Algabas	Tertiary	Farmer	No	No	No	No	Yes	Yes	Yes	No	No	No	No	Yes	Yes	Yes	No	Yes	No	No	1	1	1	1	1	1	1	1	1	1	Yes	0	0	Yes	Yes	1	Yes	0	Yes	1	Visit Health Centre	Yes	Yes	Yes
237	72	Male	Rural	Oral	Algabas	Secondary	Farmer	Yes	Yes	No	No	Yes	Yes	No	No	Yes	No	No	No	Yes	Yes	No	No	No	No	1	1	1	0	0	1	1	1	1	1	Yes	1	0	Yes	Yes	1	No	1	No	0	Do nothing	No	No	No
238	32	Female	Rural	Oral	Algabas	Secondary	Farmer	Yes	No	No	No	Yes	Yes	Yes	No	No	No	No	Yes	Yes	Yes	No	Yes	No	No	1	1	1	1	1	1	1	1	1	1	Yes	0	0	Yes	Yes	1	Yes	0	Yes	1	Visit Health Centre	Yes	Yes	Yes
239	43	Female	Rural	Oral	Algabas	Primary level	Farmer	Yes	Yes	Yes	No	No	No	Yes	No	Yes	No	No	No	Yes	Yes	No	No	No	No	1	0	1	0	0	1	1	1	1	1	Yes	0	0	Yes	Yes	1	Yes	0	Yes	1	Visit Health Centre	Yes	Yes	No
240	49	Female	Rural	Oral	Algabas	Secondary	Farmer	Yes	Yes	No	No	Yes	No	No	No	Yes	No	No	No	Yes	Yes	No	No	No	No	1	1	1	0	0	1	1	0	0	1	Not sure	0	0	Yes	Yes	1	No	1	Yes	1	Visit Health Centre	Yes	Yes	Yes
241	39	Female	Rural	Oral	Algabas	Primary level	Farmer	Yes	Yes	No	No	Yes	No	No	No	Yes	Yes	No	No	Yes	Yes	No	No	No	No	1	1	1	0	0	1	1	1	1	1	Yes	0	0	Yes	Yes	1	Yes	1	No	1	Visit Health Centre	Yes	Yes	Yes
242	51	Female	Rural	Oral	Algabas	Secondary	Farmer	Yes	No	No	No	Yes	Yes	Yes	No	No	No	No	Yes	Yes	Yes	No	Yes	No	No	1	1	1	1	1	1	1	1	1	1	Yes	0	0	Yes	Yes	1	Yes	0	Yes	1	Visit Health Centre	Yes	Yes	Yes
243	79	Male	Rural	Oral	Algabas	Secondary	Farmer	Yes	Yes	No	No	No	No	No	No	Yes	No	No	No	Yes	Yes	No	No	No	No	1	1	1	0	0	0	0	0	0	0	Not sure	0	0	Yes	Yes	1	No	0	Yes	1	Visit Health Centre	Yes	Yes	Yes
244	60	Male	Rural	Oral	Algabas	Secondary	Farmer	Yes	Yes	No	Yes	No	Yes	No	No	Yes	No	No	No	Yes	Yes	No	No	No	No	1	1	1	0	0	1	1	1	1	0	Not sure	0	0	Not sure	Yes	1	No	1	Yes	1	Visit Health Centre	Yes	Yes	Yes
245	75	Female	Rural	Oral	Algabas	Secondary	Farmer	No	No	No	No	Yes	Yes	Yes	No	No	No	No	Yes	Yes	Yes	No	Yes	No	No	1	1	1	1	1	1	1	1	1	1	Yes	0	0	Yes	Yes	1	Yes	0	Yes	1	Visit Health Centre	Yes	Yes	Yes
246	75	Male	Rural	Oral	Algabas	Tertiary	Farmer	Yes	Yes	No	No	Yes	No	No	No	Yes	No	No	No	Yes	Yes	No	No	No	No	1	1	1	1	1	1	1	1	1	1	Yes	1	1	Yes	Yes	1	Yes	0	Yes	1	Visit Health Centre	Yes	Yes	No
247	64	Female	Rural	Oral	Toganas	Secondary	Farmer	Yes	Yes	No	No	Yes	No	No	No	Yes	No	No	No	No	No	No	No	No	No	1	1	1	1	1	1	1	1	1	1	Yes	0	0	Yes	Yes	0	No	0	Yes	1	Visit Health Centre	Yes	Yes	No
248	40	Female	Rural	Oral	Toganas	Secondary	Farmer	Yes	Yes	No	No	Yes	No	Yes	No	Yes	No	No	No	No	No	No	No	No	No	1	1	1	1	1	1	1	1	1	1	Yes	0	0	Yes	Yes	0	No	0	Yes	1	Visit Health Centre	Yes	Yes	No
249	45	Female	Rural	Oral	Toganas	Secondary	Farmer	Yes	Yes	No	No	Yes	No	Yes	No	Yes	No	No	No	No	No	No	No	No	No	1	1	1	1	1	1	1	1	1	1	Yes	0	0	Yes	Yes	0	No	0	Yes	1	Visit Health Centre	Yes	Yes	No
250	43	Female	Rural	Oral	Toganas	Secondary	Farmer	Yes	Yes	No	No	Yes	No	No	No	Yes	No	No	No	No	No	No	No	No	No	1	1	1	0	0	0	0	1	1	1	Yes	0	0	Yes	Yes	1	No	0	Yes	1	Visit Health Centre	Yes	Yes	No
251	40	Male	Rural	Oral	Toganas	Secondary	Farmer	Yes	Yes	No	No	No	No	Yes	No	Yes	No	No	No	Yes	No	No	Yes	No	No	1	1	1	1	1	1	1	1	1	1	Yes	0	0	Yes	Yes	1	Yes	0	Yes	1	Visit Health Centre	Yes	Yes	Yes
252	61	Male	Rural	Oral	Toganas	Tertiary	Farmer	No	Yes	No	Yes	No	No	Yes	No	Yes	Yes	No	No	No	No	No	No	No	No	1	1	1	1	1	1	1	1	1	1	Yes	0	0	Yes	Yes	1	Yes	0	Yes	1	Visit Health Centre	Yes	Yes	Yes
253	54	Female	Rural	Oral	Toganas	Secondary	Farmer	No	No	No	No	Yes	Yes	Yes	No	No	No	No	Yes	Yes	Yes	No	Yes	No	No	1	1	1	1	1	1	1	1	1	1	Yes	0	0	Yes	Yes	1	Yes	0	Yes	1	Visit Health Centre	Yes	Yes	Yes
254	43	Male	Urban	Oral	Toganas	Primary level	Farmer	Yes	Yes	No	Yes	No	No	No	No	No	No	No	Yes	Yes	Yes	No	No	No	No	1	1	1	1	1	1	0	1	1	1	Yes	0	0	Yes	Yes	1	Yes	1	No	1	Visit Health Centre	Yes	Yes	No
255	50	Male	Rural	Oral	Toganas	Secondary	Farmer	Yes	Yes	No	No	Yes	No	No	No	No	Yes	No	No	No	No	No	No	No	No	1	0	0	0	0	0	0	0	0	0	Yes	1	0	Yes	Yes	0	No	1	Yes	1	Visit Health Centre	Yes	Yes	No
256	51	Male	Urban	Oral	Toganas	Secondary	Farmer	No	Yes	No	No	No	No	Yes	No	Yes	No	No	No	No	No	No	No	No	No	1	1	1	1	1	1	1	1	1	1	Yes	0	0	Yes	Yes	0	No	1	Yes	1	Visit Health Centre	Yes	Yes	Yes
257	37	Male	Urban	Oral	Toganas	Tertiary	Farmer	Yes	Yes	No	No	Yes	No	No	No	Yes	No	No	No	No	No	No	No	No	No	1	1	1	1	1	1	1	1	1	1	Yes	0	0	Yes	Yes	0	No	1	Yes	1	Visit Health Centre	Yes	Yes	No
258	35	Male	Rural	Oral	Toganas	Secondary	Farmer	Yes	Yes	No	No	Yes	No	No	No	Yes	No	No	No	Yes	Yes	No	No	No	No	1	0	0	0	1	1	0	1	1	1	Yes	0	1	Yes	Yes	1	No	0	Yes	1	Visit Health Centre	No	No	No
259	32	Male	Rural	Oral	Toganas	Secondary	Farmer	No	Yes	Yes	No	No	No	No	Yes	Yes	No	No	No	No	No	No	No	No	No	1	1	1	1	1	1	0	1	1	1	Yes	0	0	Yes	Yes	1	Yes	1	Yes	1	Visit Health Centre	Yes	Yes	No
260	63	Female	Rural	Oral	Toganas	Secondary	Farmer	Yes	Yes	No	No	Yes	No	No	No	Yes	Yes	No	No	No	No	No	No	No	No	1	1	1	1	1	1	0	1	1	1	Yes	0	0	Yes	Yes	0	No	0	Yes	1	Visit Health Centre	No	Yes	No
261	37	Male	Rural	Oral	Toganas	Secondary	Farmer	Yes	Yes	Yes	No	Yes	No	No	No	Yes	No	No	No	No	No	No	No	No	No	1	1	1	1	1	1	1	1	1	1	Yes	0	0	Yes	Yes	1	Yes	0	Yes	1	Visit Health Centre	Yes	Yes	No
262	76	Male	Rural	Oral	Toganas	Tertiary	Farmer	Yes	Yes	No	No	No	Yes	No	No	Yes	No	No	No	Yes	Yes	No	No	No	No	1	1	1	1	1	1	1	1	1	1	Yes	0	0	Yes	Yes	1	Yes	1	Yes	1	Visit Health Centre	Yes	Yes	No
263	35	Male	Rural	Oral	Toganas	Secondary	Farmer	Yes	Yes	No	No	Yes	No	No	No	Yes	No	No	No	No	No	No	No	No	No	1	1	1	1	1	1	1	1	1	1	Yes	0	0	Not sure	Yes	0	No	1	Yes	1	Visit Health Centre	No	No	No
264	30	Male	Rural	Oral	Toganas	Secondary	Farmer	Yes	Yes	No	No	Yes	No	No	No	Yes	No	No	No	No	No	No	No	No	No	1	1	1	1	1	1	1	1	1	1	Yes	0	0	Yes	Yes	1	Yes	1	Yes	1	Visit Health Centre	Yes	Yes	Yes
265	55	Male	Rural	Oral	Toganas	Tertiary	Farmer	No	Yes	No	No	No	Yes	No	No	Yes	No	No	No	Yes	No	No	Yes	No	No	1	1	1	0	1	1	1	1	1	1	Yes	0	0	Yes	Yes	1	Yes	1	Yes	1	Visit Health Centre	Yes	Yes	Yes
266	30	Male	Rural	Oral	Toganas	Secondary	Farmer	Yes	Yes	No	No	Yes	No	No	No	Yes	No	No	No	Yes	No	No	No	Yes	No	1	1	1	1	1	1	1	1	1	1	Yes	1	1	Yes	Yes	1	Yes	1	Yes	1	Visit Health Centre	Yes	Yes	Yes
267	53	Female	Rural	Oral	Toganas	Secondary	Farmer	No	No	No	No	Yes	Yes	Yes	No	No	No	No	Yes	Yes	Yes	No	Yes	No	No	1	1	1	1	1	1	1	1	1	1	Yes	0	0	Yes	Yes	1	Yes	0	Yes	1	Visit Health Centre	Yes	Yes	Yes
268	22	Female	Rural	Oral	Toganas	Secondary	Farmer	No	Yes	Yes	No	No	No	No	No	Yes	No	No	No	No	No	No	No	No	No	1	1	0	0	0	0	0	1	0	0	Yes	0	0	Yes	Not sure	1	No	1	No	1	Visit Health Centre	Yes	Yes	Yes
269	65	Male	Rural	Oral	Kigash	Secondary	Farmer	Yes	Yes	Yes	No	No	No	No	No	Yes	No	No	No	Yes	Yes	No	No	No	No	1	0	0	0	1	0	0	1	1	0	Yes	0	0	Yes	Yes	1	Yes	1	No	1	Visit Health Centre	Yes	Yes	No
270	30	Female	Rural	Oral	Kigash	Secondary	Farmer	Yes	No	No	No	Yes	Yes	Yes	No	No	No	No	Yes	Yes	Yes	No	Yes	No	No	1	1	1	1	1	1	1	1	1	1	Yes	0	0	Yes	Yes	1	Yes	0	Yes	1	Visit Health Centre	Yes	Yes	Yes
271	40	Male	Rural	Oral	Kigash	Secondary	Farmer	Yes	Yes	No	No	Yes	No	No	No	Yes	No	No	No	No	No	No	No	No	No	1	1	1	1	1	1	1	1	1	1	Yes	0	0	Yes	Yes	1	Yes	1	Yes	1	Visit Health Centre	Yes	Yes	No
272	53	Male	Rural	Oral	Kigash	Primary level	Farmer	Yes	Yes	No	No	Yes	No	No	No	Yes	No	No	No	No	No	No	No	No	No	1	1	1	1	1	1	1	1	1	1	Yes	0	0	Yes	Yes	1	Yes	1	Yes	1	Visit Health Centre	Yes	Yes	No
273	70	Male	Rural	Oral	Kigash	Secondary	Farmer	Yes	Yes	No	No	Yes	No	No	No	Yes	No	No	No	No	No	No	No	No	No	1	1	1	1	1	0	0	1	1	1	Yes	0	0	Yes	Yes	1	Yes	1	Yes	1	Visit Health Centre	Yes	Yes	No
274	43	Male	Rural	Oral	Kigash	Tertiary	Farmer	Yes	Yes	Yes	No	No	No	No	No	Yes	No	No	No	Yes	Yes	No	No	No	No	1	0	1	0	0	0	0	1	0	0	Yes	0	0	Yes	Yes	1	No	1	No	1	Visit Health Centre	Yes	Yes	Yes
275	58	Male	Rural	Oral	Kigash	Secondary	Farmer	Yes	Yes	No	Yes	No	No	No	No	Yes	No	No	No	Yes	Yes	No	No	No	No	1	1	1	1	1	0	0	1	1	1	Yes	0	0	Yes	Yes	1	No	1	No	1	Visit Health Centre	Yes	Yes	Yes
276	45	Male	Rural	Oral	Kigash	Secondary	Farmer	Yes	Yes	No	No	Yes	No	No	No	Yes	No	No	No	No	No	No	No	No	No	1	1	1	1	1	1	1	1	1	1	Yes	0	0	Not sure	Yes	1	No	1	Yes	1	Visit Health Centre	No	No	No
277	23	Male	Rural	Oral	Kigash	Secondary	Farmer	No	Yes	Yes	No	No	No	No	No	Yes	No	No	No	No	No	No	No	No	No	1	1	1	1	1	1	1	1	0	1	Not sure	0	1	Yes	Not sure	1	Yes	1	Yes	1	Visit Health Centre	Yes	Yes	No
278	59	Male	Rural	Oral	Kigash	Secondary	Farmer	Yes	Yes	Yes	No	No	No	No	No	Yes	No	No	No	Yes	Yes	No	No	No	No	1	0	0	0	0	0	0	1	1	0	Yes	0	0	Yes	Yes	1	No	1	No	1	Visit Health Centre	Yes	Yes	Yes
279	56	Male	Rural	Oral	Kigash	Tertiary	Farmer	Yes	Yes	No	No	Yes	No	No	No	Yes	No	No	No	Yes	Yes	No	No	No	No	1	1	0	0	1	0	0	1	1	1	Yes	0	0	Not sure	No	1	Yes	1	Yes	1	Visit Health Centre	Yes	Yes	No
280	38	Male	Rural	Oral	Kigash	Secondary	Farmer	Yes	Yes	No	Yes	No	No	No	No	Yes	No	No	No	Yes	Yes	No	No	No	No	1	0	1	0	1	0	0	1	1	1	Yes	0	0	Yes	Yes	1	No	1	No	1	Visit Health Centre	Yes	Yes	Yes
281	51	Male	Rural	Oral	Kigash	Secondary	Farmer	No	Yes	No	No	Yes	No	No	No	Yes	No	No	No	Yes	Yes	No	No	No	No	1	1	1	1	1	1	0	1	1	1	Yes	0	0	Yes	Yes	1	Yes	1	Yes	1	Visit Health Centre	Yes	Yes	No
282	57	Male	Rural	Oral	Kigash	Primary level	Farmer	No	Yes	No	No	Yes	No	No	No	Yes	No	No	No	Yes	Yes	No	No	No	No	1	1	1	1	1	1	1	1	1	1	Yes	0	1	Yes	Yes	1	Yes	1	Yes	1	Visit Health Centre	Yes	Yes	No
283	20	Male	Rural	Oral	Kigash	Secondary	Farmer	No	Yes	No	No	No	No	No	Yes	Yes	No	No	No	No	No	No	No	No	No	1	1	1	1	1	1	1	1	1	1	Not sure	1	1	Yes	Yes	1	No	0	Yes	1	Visit Health Centre	Yes	Yes	Yes
284	26	Male	Rural	Oral	Kigash	Secondary	Farmer	No	Yes	No	No	Yes	No	No	No	Yes	No	No	No	No	No	No	No	No	No	1	0	0	1	1	1	1	1	1	1	Yes	0	0	Yes	Yes	0	No	0	Yes	1	Visit Health Centre	Yes	Yes	Yes
285	31	Male	Rural	Oral	Kigash	Tertiary	Farmer	Yes	Yes	No	No	Yes	No	No	No	Yes	No	No	No	Yes	Yes	No	No	No	No	1	1	1	1	1	1	1	1	1	1	Yes	0	1	Yes	Yes	1	Yes	0	Yes	1	Visit Health Centre	Yes	Yes	No
286	63	Male	Rural	Oral	Kigash	Secondary	Farmer	No	Yes	No	No	Yes	No	No	No	Yes	No	No	No	Yes	Yes	No	No	No	No	1	1	1	1	1	1	1	1	1	1	Yes	0	0	Yes	Yes	1	Yes	1	Yes	1	Visit Health Centre	Yes	Yes	No
287	55	Male	Rural	Oral	Kigash	Primary level	Farmer	No	Yes	No	No	Yes	No	No	No	Yes	No	No	No	Yes	Yes	No	No	No	No	1	1	1	1	1	1	1	1	1	1	Yes	0	0	Yes	Yes	1	Yes	0	Yes	1	Visit Health Centre	Yes	Yes	No
288	28	Male	Rural	Oral	Kigash	Secondary	Farmer	Yes	Yes	No	No	No	Yes	No	No	Yes	No	No	No	Yes	Yes	No	No	No	No	1	1	1	1	1	1	1	1	0	1	Not sure	0	0	Yes	Not sure	1	Yes	1	Yes	1	Visit Health Centre	Yes	Yes	No
289	26	Female	Rural	Oral	Kigash	Tertiary	Farmer	Yes	Yes	No	No	Yes	No	No	No	Yes	No	No	No	No	No	No	No	No	No	1	0	0	0	0	0	0	1	1	1	Yes	0	0	Yes	Yes	0	No	0	Yes	1	Visit Health Centre	Yes	Yes	Yes
290	40	Male	Rural	Oral	Kigash	Secondary	Farmer	Yes	Yes	Yes	No	No	No	No	No	Yes	No	No	No	Yes	Yes	No	No	No	No	1	0	0	0	1	0	0	1	0	0	Yes	0	0	Not sure	Yes	1	Yes	1	No	1	Visit Health Centre	Yes	Yes	Yes
291	19	Male	Rural	Oral	Kurmangazy	Primary level	Farmer	No	No	No	No	Yes	Yes	Yes	No	No	No	No	Yes	Yes	Yes	No	Yes	No	No	1	1	1	1	1	1	1	1	1	1	Yes	0	0	Yes	Yes	1	Yes	0	Yes	1	Visit Health Centre	Yes	Yes	Yes
292	38	Female	Rural	Oral	Kurmangazy	Secondary	Farmer	Yes	Yes	No	No	Yes	No	No	No	Yes	No	No	No	No	No	No	No	No	No	1	1	1	0	1	1	1	1	1	1	Yes	0	0	Yes	Yes	0	No	0	Yes	1	Visit Health Centre	Yes	Yes	No
293	64	Male	Urban	Oral	Kurmangazy	Secondary	Farmer	No	Yes	No	No	Yes	No	No	No	Yes	No	No	No	No	No	No	No	No	No	1	1	1	1	1	1	1	1	1	1	Yes	0	0	Yes	Not sure	0	No	0	Yes	1	Visit Health Centre	Yes	Yes	Yes
294	60	Female	Urban	Oral	Kurmangazy	Tertiary	Farmer	Yes	No	No	No	Yes	Yes	Yes	No	No	No	No	Yes	Yes	Yes	No	Yes	No	No	1	1	1	1	1	1	1	1	1	1	Yes	0	0	Yes	Yes	1	Yes	0	Yes	1	Visit Health Centre	Yes	Yes	Yes
295	68	Male	Urban	Oral	Kurmangazy	Secondary	Farmer	No	Yes	No	No	Yes	No	No	No	Yes	No	No	No	Yes	Yes	No	No	No	No	1	1	1	1	1	0	0	1	1	1	Yes	0	0	Yes	Yes	1	No	0	Yes	1	Visit Health Centre	Yes	Yes	No
296	49	Male	Rural	Oral	Kurmangazy	Secondary	Farmer	Yes	Yes	No	Yes	No	No	No	No	Yes	No	No	No	Yes	Yes	No	No	No	No	1	1	1	1	1	0	0	1	1	0	Yes	0	0	Yes	Yes	1	No	1	Yes	1	Visit Health Centre	Yes	Yes	Yes
297	41	Male	Rural	Oral	Kurmangazy	Secondary	Farmer	Yes	Yes	No	No	Yes	No	No	No	Yes	No	No	No	Yes	Yes	No	No	No	No	1	1	1	1	1	0	0	1	1	1	Yes	0	0	Yes	Yes	1	No	1	No	1	Visit Health Centre	Yes	Yes	Yes
298	18	Male	Rural	Oral	Kurmangazy	Tertiary	Farmer	Yes	No	No	No	Yes	Yes	Yes	No	No	No	No	Yes	Yes	Yes	No	Yes	No	No	1	1	1	1	1	1	1	1	1	1	Yes	0	0	Yes	Yes	1	Yes	0	Yes	1	Visit Health Centre	Yes	Yes	Yes
299	68	Male	Urban	Oral	Kurmangazy	Secondary	Farmer	Yes	Yes	No	No	Yes	No	No	No	Yes	No	No	No	Yes	Yes	No	No	No	No	1	1	1	1	1	1	1	1	1	1	Yes	0	0	Yes	Yes	1	Yes	1	Yes	1	Visit Health Centre	Yes	Yes	No
300	31	Male	Rural	Oral	Kurmangazy	Secondary	Farmer	Yes	Yes	No	No	Yes	No	No	No	Yes	No	No	No	Yes	Yes	No	No	No	No	1	1	1	1	1	1	1	1	1	1	Yes	0	0	Yes	Yes	1	Yes	1	Yes	1	Visit Health Centre	Yes	Yes	Yes
301	70	Male	Rural	Oral	Kurmangazy	Primary level	Farmer	Yes	Yes	No	No	Yes	No	No	No	Yes	No	No	No	No	No	No	No	No	No	1	1	1	1	1	1	1	1	1	1	Yes	0	0	Yes	Yes	1	No	1	Yes	1	Visit Health Centre	Yes	Yes	Yes
302	42	Male	Rural	Oral	Kurmangazy	Primary level	Farmer	Yes	Yes	No	Yes	No	Yes	No	No	Yes	No	No	No	Yes	Yes	No	No	No	No	1	1	1	1	1	1	1	1	1	1	Yes	0	0	Yes	Yes	1	Yes	1	Yes	1	Visit Health Centre	Yes	Yes	No
303	31	Male	Rural	Oral	Kurmangazy	Primary level	Farmer	Yes	Yes	No	No	No	No	No	No	Yes	No	No	No	Yes	No	No	Yes	No	No	1	1	1	1	0	1	0	1	1	1	Not sure	1	1	Not sure	Not sure	1	No	0	Yes	1	Visit Health Centre	Yes	Yes	No
304	59	Female	Urban	Oral	Kurmangazy	Secondary	Farmer	No	Yes	No	No	Yes	No	Yes	No	Yes	No	No	No	Yes	Yes	No	No	No	No	1	1	1	1	1	1	1	1	1	1	Yes	0	0	Yes	Yes	1	Yes	1	Yes	1	Visit Health Centre	Yes	Yes	Yes
305	42	Female	Urban	Oral	Kurmangazy	Secondary	Farmer	Yes	Yes	No	No	Yes	No	No	No	Yes	No	No	No	Yes	Yes	No	No	No	No	1	1	1	1	1	1	1	1	1	1	Yes	0	0	Yes	Yes	1	Yes	1	Yes	1	Visit Health Centre	Yes	Yes	Yes
306	54	Male	Rural	Oral	Kurmangazy	Secondary	Farmer	Yes	Yes	No	No	Yes	No	No	No	Yes	No	No	No	Yes	Yes	No	No	No	No	1	1	1	1	1	1	1	1	1	1	Yes	0	0	Yes	Yes	1	Yes	1	Yes	1	Visit Health Centre	Yes	Yes	Yes
307	31	Male	Urban	Oral	Kurmangazy	Secondary	Farmer	Yes	Yes	No	No	Yes	No	No	No	Yes	No	No	No	No	No	No	No	No	No	1	1	1	1	1	1	1	1	1	1	Yes	0	0	Yes	Yes	1	Yes	0	Yes	1	Visit Health Centre	Yes	Yes	No
308	37	Female	Urban	Oral	Kurmangazy	Secondary	Farmer	Yes	Yes	No	No	Yes	No	No	No	Yes	No	No	No	No	No	No	No	No	No	1	1	0	0	0	0	0	1	1	0	Yes	0	0	Yes	Yes	0	Yes	0	Yes	1	Visit Health Centre	No	Yes	No
309	60	Male	Rural	Oral	Kurmangazy	Tertiary	Farmer	No	Yes	No	No	Yes	No	Yes	No	Yes	No	No	No	Yes	Yes	No	No	No	No	1	1	1	1	0	0	0	1	1	1	Yes	1	1	Yes	Yes	1	No	1	Yes	1	Visit Health Centre	No	No	No
310	54	Male	Rural	Oral	Kurmangazy	Secondary	Farmer	No	No	No	No	Yes	Yes	Yes	No	No	No	No	Yes	Yes	Yes	No	Yes	No	No	1	1	1	1	1	1	1	1	1	1	Yes	0	0	Yes	Yes	1	Yes	0	Yes	1	Visit Health Centre	Yes	Yes	Yes
311	43	Male	Rural	Oral	Kurmangazy	Secondary	Farmer	Yes	Yes	No	No	Yes	No	No	No	Yes	No	No	No	Yes	Yes	No	No	No	No	1	1	1	1	1	1	1	1	1	1	Yes	0	0	Yes	Yes	1	Yes	1	Yes	1	Visit Health Centre	Yes	Yes	No
312	38	Male	Rural	Oral	Kurmangazy	Secondary	Farmer	No	No	No	No	Yes	Yes	Yes	No	No	No	No	Yes	Yes	Yes	No	Yes	No	No	1	1	1	1	1	1	1	1	1	1	Yes	0	0	Yes	Yes	1	Yes	0	Yes	1	Visit Health Centre	Yes	Yes	Yes
313	32	Male	Rural	Oral	Kurmangazy	Secondary	Farmer	Yes	Yes	No	Yes	No	No	No	No	Yes	No	No	Yes	Yes	Yes	No	No	No	No	1	1	0	1	1	1	0	1	1	0	Yes	0	0	Yes	Yes	1	No	1	No	1	Visit Health Centre	Yes	Yes	No
314	28	Male	Rural	Oral	Kurmangazy	Tertiary	Farmer	Yes	Yes	No	No	Yes	No	No	No	Yes	No	No	No	Yes	Yes	No	No	No	No	1	0	1	0	0	0	0	1	1	1	Not sure	1	0	Not sure	Not sure	1	No	0	No	1	Visit Health Centre	Yes	Yes	No
315	40	Male	Rural	Oral	Kurmangazy	Tertiary	Farmer	No	Yes	No	No	Yes	No	No	No	Yes	No	No	No	No	No	No	No	No	No	1	1	1	1	1	0	0	1	1	1	Yes	0	0	Yes	Yes	0	No	1	Yes	1	Visit Health Centre	Yes	Yes	No
316	38	Female	Rural	Oral	Kurmangazy	Secondary	Farmer	Yes	Yes	No	No	Yes	No	No	No	Yes	No	No	No	No	No	No	No	No	No	1	1	1	1	1	1	1	1	1	1	Yes	0	0	Yes	Yes	1	Yes	1	Yes	1	Visit Health Centre	Yes	Yes	No
317	42	Male	Rural	Oral	Kurmangazy	Primary level	Farmer	Yes	Yes	No	No	Yes	No	No	No	Yes	No	No	No	Yes	Yes	No	No	No	No	1	1	1	0	1	1	1	1	1	1	Yes	0	0	Yes	Yes	1	Yes	1	Yes	1	Visit Health Centre	Yes	Yes	No
318	38	Female	Rural	Oral	Kurmangazy	Secondary	Farmer	Yes	Yes	No	No	No	No	No	No	Yes	No	No	No	Yes	Yes	No	No	No	No	1	1	0	0	0	0	0	1	1	0	Not sure	0	0	Yes	Yes	1	No	1	Yes	1	Visit Health Centre	Yes	Yes	Yes
319	36	Female	Rural	Oral	Kurmangazy	Secondary	Farmer	No	Yes	No	No	Yes	No	No	No	Yes	No	No	No	No	No	No	No	No	No	1	0	0	0	0	0	0	1	1	1	Yes	0	0	Yes	Yes	1	Yes	1	Yes	1	Visit Health Centre	No	Yes	Yes
320	18	Female	Rural	Oral	Kurmangazy	Secondary	Farmer	Yes	No	No	No	Yes	Yes	Yes	No	No	No	No	Yes	Yes	Yes	No	Yes	No	No	1	1	1	1	1	1	1	1	1	1	Yes	0	0	Yes	Yes	1	Yes	0	Yes	1	Visit Health Centre	Yes	Yes	Yes
321	55	Female	Rural	Oral	Makash	Primary level	Farmer	Yes	Yes	No	No	Yes	No	No	No	Yes	No	No	No	Yes	Yes	No	No	No	No	1	1	1	1	1	1	1	1	1	1	Yes	0	0	Yes	Yes	1	No	0	Yes	1	Visit Health Centre	Yes	Yes	No
322	24	Female	Rural	Oral	Makash	Secondary	Farmer	Yes	Yes	No	No	No	No	Yes	No	Yes	No	No	No	No	No	No	No	No	No	1	1	1	1	1	0	0	1	1	1	Not sure	0	0	Yes	Yes	0	No	0	Yes	1	Visit Health Centre	No	No	No
323	29	Male	Rural	Oral	Makash	Tertiary	Farmer	No	Yes	No	Yes	No	No	Yes	No	Yes	No	No	No	No	No	No	No	No	No	1	0	0	0	0	0	0	1	1	1	Yes	0	0	Not sure	Not sure	1	No	0	No	1	Visit Health Centre	Yes	Yes	No
324	36	Female	Rural	Oral	Makash	Tertiary	Farmer	Yes	Yes	Yes	No	No	No	No	No	Yes	No	No	No	Yes	Yes	No	No	No	No	1	1	0	0	0	0	0	1	1	0	Yes	0	0	Yes	Yes	1	No	1	No	1	Visit Health Centre	Yes	Yes	Yes
325	26	Female	Rural	Oral	Makash	Tertiary	Business	Yes	Yes	Yes	No	No	No	No	No	Yes	No	No	No	Yes	Yes	No	No	No	No	1	1	1	1	1	0	0	1	0	0	Yes	0	0	Yes	Yes	1	No	1	Yes	1	Visit Health Centre	Yes	Yes	Yes
326	23	Male	Rural	Oral	Makash	Tertiary	Business	No	Yes	No	No	No	No	No	Yes	Yes	No	No	No	Yes	Yes	No	No	No	No	1	0	1	0	0	1	0	1	1	1	Not sure	0	0	Yes	Not sure	1	No	0	Yes	1	Visit Health Centre	No	No	No
327	35	Male	Rural	Oral	Makash	Secondary	Farmer	Yes	Yes	No	No	No	No	Yes	No	Yes	No	No	No	No	No	No	No	No	No	1	1	1	1	1	1	1	1	1	1	Yes	0	0	Yes	Yes	1	Yes	1	Yes	1	Visit Health Centre	No	No	No
328	37	Female	Rural	Oral	Makash	Secondary	Farmer	Yes	Yes	No	No	No	No	Yes	No	Yes	No	No	No	No	No	No	No	No	No	1	1	0	0	0	0	0	1	0	1	Yes	1	1	Not sure	Not sure	0	No	1	Yes	1	Visit Health Centre	Yes	Yes	No
329	37	Female	Rural	Oral	Makash	Tertiary	Farmer	Yes	Yes	No	No	Yes	No	No	Yes	Yes	No	No	No	Yes	Yes	No	No	No	No	1	1	0	0	1	0	0	1	0	0	Yes	1	1	Not sure	Not sure	1	Yes	1	Yes	1	Visit Health Centre	Yes	Yes	No
330	37	Male	Rural	Oral	Makash	Secondary	Farmer	Yes	No	No	No	Yes	Yes	Yes	No	No	No	No	Yes	Yes	Yes	No	Yes	No	No	1	1	1	1	1	1	1	1	1	1	Yes	0	0	Yes	Yes	1	Yes	0	Yes	1	Visit Health Centre	Yes	Yes	Yes
331	55	Female	Rural	Oral	Makash	Secondary	Farmer	No	No	No	No	Yes	Yes	Yes	No	No	No	No	Yes	Yes	Yes	No	Yes	No	No	1	1	1	1	1	1	1	1	1	1	Yes	0	0	Yes	Yes	1	Yes	0	Yes	1	Visit Health Centre	Yes	Yes	Yes
332	39	Female	Rural	Oral	Makash	Secondary	Farmer	Yes	Yes	Yes	No	No	No	No	No	Yes	No	No	No	Yes	Yes	No	No	No	No	1	1	1	0	1	0	0	1	1	0	Yes	0	0	Yes	Yes	1	No	1	No	1	Visit Health Centre	Yes	Yes	Yes
333	40	Female	Rural	Oral	Makash	Secondary	Farmer	Yes	No	Yes	No	Yes	Yes	Yes	No	No	No	No	Yes	Yes	Yes	No	Yes	No	No	1	1	1	1	1	1	1	1	1	1	Yes	0	0	Yes	Yes	1	Yes	0	Yes	1	Visit Health Centre	Yes	Yes	Yes
334	65	Female	Rural	Oral	Makash	Secondary	Farmer	Yes	Yes	No	Yes	No	No	No	No	Yes	No	No	No	Yes	Yes	No	No	No	No	1	0	0	0	1	0	0	0	0	1	Yes	0	0	Not sure	Yes	1	No	1	No	1	Visit Health Centre	Yes	Yes	Yes
335	38	Female	Rural	Oral	Makash	Primary level	Farmer	Yes	Yes	No	No	Yes	No	No	No	Yes	No	No	No	No	No	No	No	No	No	1	1	1	1	1	1	1	1	1	1	Yes	0	0	Yes	Yes	1	Yes	1	Yes	1	Visit Health Centre	Yes	Yes	No
336	57	Male	Rural	Oral	Makash	Secondary	Farmer	Yes	Yes	No	No	Yes	No	No	No	Yes	No	No	No	Yes	Yes	No	No	No	No	1	1	1	1	1	1	1	1	1	1	Yes	0	0	Yes	Yes	1	Yes	1	Yes	1	Visit Health Centre	Yes	Yes	No
337	45	Male	Rural	Oral	Makash	Primary level	Farmer	Yes	Yes	No	No	Yes	No	No	No	Yes	No	No	No	Yes	Yes	No	No	No	No	1	1	1	0	0	0	0	1	1	1	Yes	0	0	Yes	Yes	1	Yes	1	Yes	1	Visit Health Centre	Yes	Yes	No
338	78	Male	Rural	Oral	Makash	Secondary	Farmer	No	Yes	No	No	Yes	No	No	No	Yes	No	No	No	No	No	No	No	No	No	1	1	1	0	1	0	0	1	1	1	Yes	0	0	Yes	Yes	1	Yes	1	Yes	1	Visit Health Centre	No	No	No
339	68	Male	Rural	Oral	Makash	Primary level	Farmer	Yes	Yes	No	No	Yes	No	No	No	Yes	No	No	No	Yes	Yes	No	No	No	No	1	1	1	1	1	0	0	1	1	1	Yes	0	0	Yes	Yes	1	Yes	1	Yes	1	Visit Health Centre	Yes	No	Yes
340	58	Male	Rural	Oral	Makash	Secondary	Farmer	Yes	Yes	No	No	Yes	No	No	No	Yes	No	No	No	Yes	Yes	No	No	No	No	1	1	1	1	1	0	0	1	1	1	Yes	0	1	Yes	Yes	1	Yes	1	Yes	1	Visit Health Centre	Yes	Yes	No
341	60	Male	Rural	Oral	Makash	Primary level	Farmer	Yes	Yes	No	No	Yes	No	No	No	Yes	No	No	No	No	No	No	No	No	No	1	1	1	0	0	0	0	1	1	1	Yes	0	0	Yes	Yes	1	Yes	1	Yes	1	Visit Health Centre	Yes	Yes	No
342	87	Male	Rural	Oral	Makash	Secondary	Farmer	No	Yes	No	No	Yes	No	No	No	Yes	Yes	No	No	Yes	Yes	No	No	No	No	1	1	1	0	0	0	0	1	1	1	Yes	0	0	Yes	Yes	1	Yes	1	Yes	1	Visit Health Centre	Yes	Yes	No
343	56	Male	Rural	Oral	Makash	Secondary	Farmer	Yes	Yes	No	No	Yes	No	No	No	Yes	No	No	No	Yes	Yes	No	No	No	No	1	1	1	0	1	1	1	1	1	1	Yes	0	1	Yes	Yes	1	Yes	1	Yes	1	Visit Health Centre	Yes	Yes	No
344	52	Male	Rural	Oral	Makash	Secondary	Farmer	No	Yes	No	No	Yes	No	No	No	Yes	No	No	No	No	No	No	No	No	No	1	1	1	1	1	1	1	1	1	1	Yes	0	0	Yes	Yes	0	No	1	Yes	1	Visit Health Centre	Yes	Yes	No
345	40	Male	Rural	Aktobe	Aliya	Primary level	Farmer	Yes	Yes	No	No	Yes	No	No	No	Yes	No	No	No	Yes	Yes	No	No	No	No	1	1	1	1	1	0	0	1	1	1	Yes	0	0	Yes	Yes	1	Yes	1	Yes	1	Visit Health Centre	Yes	Yes	No
346	68	Male	Rural	Aktobe	Aliya	Primary level	Farmer	Yes	Yes	No	No	Yes	No	No	No	Yes	No	No	No	No	No	No	No	No	No	1	1	1	0	1	1	1	1	1	1	Yes	0	0	Yes	Yes	1	Yes	1	Yes	1	Visit Health Centre	Yes	Yes	No
347	40	Female	Rural	Aktobe	Aliya	Tertiary	Farmer	Yes	Yes	No	No	Yes	No	No	No	Yes	No	No	No	Yes	Yes	No	No	No	No	1	1	1	1	1	1	1	1	1	1	Yes	0	0	Yes	Yes	1	Yes	1	Yes	1	Visit Health Centre	Yes	Yes	No
348	48	Female	Rural	Aktobe	Aliya	Secondary	Farmer	Yes	No	Yes	No	Yes	Yes	Yes	No	No	No	No	Yes	Yes	Yes	No	Yes	No	No	1	1	1	1	1	1	1	1	1	1	Yes	0	0	Yes	Yes	1	Yes	0	Yes	1	Visit Health Centre	Yes	Yes	Yes
349	40	Female	Rural	Aktobe	Aliya	Tertiary	Business	Yes	Yes	No	No	Yes	No	No	No	Yes	No	No	No	Yes	Yes	No	No	No	No	1	1	1	1	1	1	1	1	1	1	Yes	0	0	Yes	Yes	1	Yes	1	Yes	1	Visit Health Centre	Yes	Yes	No
350	30	Female	Rural	Aktobe	Aliya	Secondary	Farmer	Yes	No	Yes	No	Yes	Yes	Yes	No	No	No	No	Yes	Yes	Yes	No	Yes	No	No	1	1	1	1	1	1	1	1	1	1	Yes	0	0	Yes	Yes	1	Yes	0	Yes	1	Visit Health Centre	Yes	Yes	Yes
351	53	Male	Rural	Aktobe	Aliya	Secondary	Farmer	No	Yes	No	No	Yes	No	No	No	Yes	No	No	No	Yes	Yes	No	No	No	No	1	1	1	1	1	1	0	1	1	1	Yes	0	0	Yes	Yes	1	No	1	Yes	1	Visit Health Centre	Yes	Yes	No
352	36	Female	Rural	Aktobe	Aliya	Tertiary	Farmer	Yes	No	Yes	No	Yes	Yes	Yes	No	No	No	No	Yes	Yes	Yes	No	Yes	No	No	1	1	1	1	1	1	1	1	1	1	Yes	0	0	Yes	Yes	1	Yes	0	Yes	1	Visit Health Centre	Yes	Yes	Yes
353	55	Male	Rural	Aktobe	Aliya	Secondary	Farmer	Yes	No	Yes	No	Yes	Yes	Yes	No	No	No	No	Yes	Yes	Yes	No	Yes	No	No	1	1	1	1	1	1	1	1	1	1	Yes	0	0	Yes	Yes	1	Yes	0	Yes	1	Visit Health Centre	Yes	Yes	Yes
354	48	Male	Rural	Aktobe	Aliya	Secondary	Farmer	Yes	Yes	No	No	No	Yes	No	No	Yes	No	No	No	Yes	Yes	No	No	No	No	1	1	1	1	1	1	0	1	1	1	Yes	0	0	Yes	Yes	1	Yes	0	Yes	1	Visit Health Centre	Yes	Yes	No
355	58	Male	Rural	Aktobe	Aliya	Primary level	Farmer	Yes	Yes	No	No	Yes	No	No	No	Yes	No	No	No	Yes	Yes	No	Yes	No	No	1	1	1	1	1	1	1	1	1	1	Yes	0	1	Yes	Yes	1	Yes	0	No	1	Visit Health Centre	Yes	Yes	No
356	35	Male	Rural	Aktobe	Aliya	Tertiary	Farmer	Yes	Yes	No	No	Yes	No	No	No	Yes	No	No	Yes	Yes	Yes	No	No	No	No	1	1	1	1	1	1	0	1	0	0	Yes	0	0	Yes	Yes	1	No	1	Yes	1	Visit Health Centre	Yes	Yes	Yes
357	51	Female	Rural	Aktobe	Aliya	Tertiary	Farmer	Yes	Yes	Yes	No	No	No	No	No	Yes	No	No	No	Yes	Yes	No	No	No	No	1	1	1	1	1	0	0	1	1	0	Yes	0	0	Yes	Yes	1	No	1	No	1	Visit Health Centre	Yes	Yes	Yes
358	40	Female	Rural	Aktobe	Aliya	Tertiary	Farmer	Yes	No	Yes	No	Yes	Yes	Yes	No	No	No	No	Yes	Yes	Yes	No	Yes	No	No	1	1	1	1	1	1	1	1	1	1	Yes	0	0	Yes	Yes	1	Yes	0	Yes	1	Visit Health Centre	Yes	Yes	Yes
359	30	Female	Rural	Aktobe	Aliya	Secondary	Farmer	Yes	Yes	No	Yes	No	No	No	No	Yes	No	No	Yes	Yes	Yes	No	No	No	No	1	0	1	1	1	0	0	1	1	0	Yes	0	0	Yes	Yes	1	No	1	Yes	1	Visit Health Centre	Yes	Yes	Yes
360	31	Male	Rural	Aktobe	Aliya	Secondary	Farmer	Yes	Yes	Yes	No	No	No	No	No	Yes	Yes	No	No	Yes	Yes	No	No	No	No	1	1	1	1	1	0	0	1	1	0	Yes	0	0	Yes	Yes	1	No	1	Yes	1	Visit Health Centre	Yes	Yes	Yes
361	31	Male	Rural	Aktobe	Aliya	Secondary	Farmer	Yes	Yes	No	Yes	No	No	No	No	Yes	Yes	No	No	Yes	Yes	No	No	No	No	1	1	1	1	1	1	1	1	0	0	Yes	0	1	Yes	Yes	1	No	1	Yes	1	Visit Health Centre	Yes	Yes	Yes
362	47	Male	Rural	Aktobe	Aliya	Secondary	Farmer	No	Yes	Yes	No	No	No	No	No	Yes	No	No	No	Yes	Yes	No	Yes	No	No	1	1	1	1	1	1	1	1	1	0	Yes	1	1	Yes	Yes	1	Yes	1	Yes	1	Visit Health Centre	Yes	Yes	No
363	23	Male	Rural	Aktobe	Aliya	Primary level	Farmer	No	No	Yes	No	Yes	Yes	Yes	No	No	No	No	Yes	Yes	Yes	No	Yes	No	No	1	1	1	1	1	1	1	1	1	1	Yes	0	0	Yes	Yes	1	Yes	0	Yes	1	Visit Health Centre	Yes	Yes	Yes
364	59	Female	Rural	Aktobe	Aliya	Secondary	Farmer	Yes	No	Yes	No	Yes	Yes	Yes	No	No	No	No	Yes	Yes	Yes	No	Yes	No	No	1	1	1	1	1	1	1	1	1	1	Yes	0	0	Yes	Yes	1	Yes	0	Yes	1	Visit Health Centre	Yes	Yes	Yes
365	26	Male	Rural	Aktobe	Aliya	Tertiary	Farmer	No	Yes	No	No	No	No	Yes	No	Yes	No	No	No	Yes	Yes	No	No	No	No	1	0	0	0	0	1	0	1	0	1	Not sure	0	0	Not sure	Not sure	1	No	0	Yes	1	Visit Health Centre	No	No	No
366	23	Male	Rural	Aktobe	Bestay	Primary level	Farmer	Yes	No	Yes	No	Yes	Yes	Yes	No	No	No	No	Yes	Yes	Yes	No	Yes	No	No	1	1	1	1	1	1	1	1	1	1	Yes	0	0	Yes	Yes	1	Yes	0	Yes	1	Visit Health Centre	Yes	Yes	Yes
367	33	Male	Rural	Aktobe	Bestay	Tertiary	Farmer	Yes	Yes	No	No	Yes	No	No	No	Yes	No	No	No	No	No	No	No	No	No	1	1	1	1	1	1	1	1	1	1	Yes	0	0	Yes	Yes	0	No	0	Yes	1	Visit Health Centre	Yes	Yes	No
368	50	Female	Rural	Aktobe	Bestay	Tertiary	Farmer	No	Yes	No	No	Yes	No	No	No	Yes	No	No	No	Yes	Yes	No	No	No	No	1	1	1	0	0	0	0	1	1	1	Yes	0	0	Yes	Yes	1	Yes	1	No	1	Visit Health Centre	No	Yes	No
369	55	Male	Rural	Aktobe	Bestay	Primary level	Farmer	Yes	Yes	Yes	No	Yes	Yes	No	No	No	No	Yes	No	Yes	Yes	No	Yes	No	No	1	1	0	0	0	0	0	1	1	1	Yes	0	0	Yes	Yes	1	Yes	0	Yes	1	Visit Health Centre	No	Yes	No
370	28	Male	Rural	Aktobe	Bestay	Secondary	Farmer	Yes	Yes	No	No	Yes	No	No	No	Yes	No	No	No	Yes	Yes	No	No	No	No	1	1	0	1	1	1	1	1	1	1	Not sure	0	0	Not sure	Yes	1	Yes	1	Yes	1	Visit Health Centre	Yes	Yes	No
371	52	Male	Rural	Aktobe	Bestay	Secondary	Farmer	Yes	Yes	No	No	Yes	No	No	No	Yes	No	No	No	Yes	No	No	Yes	No	No	1	1	1	1	1	1	1	1	1	1	Yes	0	0	Yes	Yes	1	Yes	1	Yes	1	Visit Health Centre	Yes	Yes	Yes
372	21	Male	Rural	Aktobe	Bestay	Secondary	Farmer	Yes	Yes	No	No	Yes	No	No	No	Yes	No	No	No	No	No	No	No	No	No	1	1	1	1	1	1	1	1	1	1	Yes	0	0	Yes	Yes	1	Yes	1	Yes	1	Visit Health Centre	Yes	Yes	No
373	52	Male	Rural	Aktobe	Bestay	Tertiary	Farmer	Yes	Yes	No	No	Yes	No	No	No	Yes	No	No	No	Yes	Yes	No	No	No	No	1	1	1	1	1	1	1	1	1	1	Yes	0	0	Yes	Yes	1	Yes	1	Yes	1	Visit Health Centre	Yes	Yes	No
374	55	Male	Rural	Aktobe	Bestay	Secondary	Farmer	Yes	Yes	No	No	Yes	No	No	No	Yes	No	No	No	Yes	Yes	No	No	No	No	1	1	1	1	1	1	1	1	1	1	Yes	0	0	Yes	Yes	1	Yes	1	Yes	1	Visit Health Centre	Yes	Yes	No
375	58	Male	Rural	Aktobe	Bestay	Secondary	Farmer	Yes	Yes	No	No	Yes	No	No	No	Yes	No	No	No	Yes	Yes	No	No	No	No	1	1	1	1	1	1	1	1	1	1	Yes	0	0	Yes	Yes	1	Yes	1	Yes	1	Visit Health Centre	Yes	No	No
376	19	Male	Rural	Aktobe	Bestay	Secondary	Farmer	Yes	Yes	No	No	Yes	No	No	No	No	No	No	Yes	Yes	Yes	No	No	No	No	1	1	1	1	1	1	1	1	1	0	Yes	0	0	Not sure	Yes	0	No	0	Yes	1	Visit Health Centre	Yes	Yes	No
377	38	Female	Rural	Aktobe	Bestay	Primary level	Farmer	Yes	Yes	No	No	Yes	No	No	No	Yes	No	No	No	No	No	No	No	No	No	1	1	1	1	1	1	1	1	1	0	Yes	0	1	Yes	Yes	0	No	1	Yes	1	Visit Health Centre	Yes	Yes	No
378	58	Male	Rural	Aktobe	Bestay	Secondary	Farmer	No	Yes	No	No	Yes	No	No	No	Yes	No	No	No	No	No	No	No	No	No	1	0	0	1	1	0	0	1	0	1	Not sure	1	1	Not sure	Not sure	0	No	0	Yes	1	Visit Health Centre	No	No	No
379	20	Male	Rural	Aktobe	Bestay	Tertiary	Farmer	No	Yes	No	No	No	No	Yes	No	Yes	No	No	No	No	No	No	No	No	No	1	0	1	0	0	1	0	1	1	0	Not sure	0	0	Not sure	Not sure	0	No	0	Yes	1	Visit Health Centre	Yes	Yes	Yes
380	52	Male	Urban	Aktobe	Bestay	Primary level	Farmer	Yes	Yes	No	No	Yes	No	No	No	Yes	No	No	No	Yes	Yes	No	No	No	No	1	1	1	1	1	1	1	1	1	1	Yes	0	0	Yes	Not sure	1	Yes	1	Yes	1	Visit Health Centre	Yes	Yes	Yes
381	19	Male	Urban	Aktobe	Bestay	Secondary	Farmer	Yes	Yes	No	No	No	Yes	No	No	Yes	No	No	No	No	No	No	No	No	No	1	1	1	1	1	1	1	1	1	1	Yes	0	0	Yes	Yes	1	Yes	1	Yes	1	Visit Health Centre	Yes	Yes	No
382	46	Male	Urban	Aktobe	Bestay	Primary level	Farmer	Yes	Yes	No	No	Yes	No	No	No	Yes	No	No	No	Yes	Yes	No	No	No	No	1	0	0	0	0	0	0	1	1	1	Yes	0	0	Yes	Yes	1	No	1	Yes	1	Visit Health Centre	Yes	Yes	No
383	60	Male	Urban	Aktobe	Bestay	Secondary	Farmer	Yes	Yes	No	No	No	Yes	No	No	Yes	No	No	No	Yes	Yes	No	No	No	No	1	1	1	1	1	0	0	1	1	1	Yes	0	0	Yes	Yes	1	Yes	1	Yes	1	Visit Health Centre	Yes	Yes	No
384	75	Male	Urban	Aktobe	Bestay	Secondary	Farmer	Yes	Yes	No	No	Yes	No	No	No	Yes	No	No	No	Yes	Yes	No	No	No	No	1	1	1	1	1	1	1	1	1	1	Yes	0	0	Yes	Yes	1	Yes	1	Yes	1	Visit Health Centre	Yes	Yes	No
385	45	Male	Urban	Aktobe	Bestay	Secondary	Farmer	Yes	Yes	No	No	Yes	No	No	No	Yes	No	No	No	Yes	No	No	No	No	No	1	1	1	1	1	1	1	1	1	1	Yes	0	1	Yes	Yes	1	Yes	1	Yes	1	Visit Health Centre	Yes	Yes	Yes
386	55	Female	Urban	Aktobe	Baitak	Tertiary	Farmer	No	Yes	No	No	No	Yes	No	No	Yes	No	No	No	No	No	No	No	No	No	1	1	1	0	0	0	0	1	1	1	Yes	0	0	Yes	Yes	1	Yes	1	Yes	1	Visit Health Centre	Yes	Yes	No
387	57	Female	Rural	Aktobe	Baitak	Secondary	Farmer	Yes	Yes	No	No	Yes	No	No	No	Yes	No	No	No	No	No	No	No	No	No	1	1	0	1	0	0	0	1	1	1	Yes	0	0	Yes	Yes	1	Yes	1	Yes	1	Visit Health Centre	Yes	Yes	Yes
388	28	Male	Rural	Aktobe	Baitak	Primary level	Farmer	Yes	Yes	Yes	Yes	No	No	No	No	Yes	No	No	No	Yes	Yes	No	No	No	No	1	1	1	0	0	0	0	1	1	1	Yes	0	0	No	No	1	Yes	1	No	1	Visit Health Centre	Yes	Yes	No
389	52	Male	Urban	Aktobe	Baitak	Secondary	Farmer	No	Yes	Yes	Yes	No	No	No	No	Yes	No	No	No	Yes	Yes	No	No	No	No	1	1	1	0	1	1	1	1	1	1	Yes	0	0	Yes	Yes	1	Yes	1	No	1	Visit Health Centre	Yes	Yes	No
390	45	Male	Urban	Aktobe	Baitak	Tertiary	Farmer	No	Yes	Yes	Yes	No	No	No	No	Yes	No	No	No	Yes	Yes	No	No	No	No	1	1	1	1	1	0	1	1	1	1	Yes	0	0	Yes	Yes	1	Yes	1	No	1	Visit Health Centre	Yes	Yes	Yes
391	46	Male	Rural	Aktobe	Baitak	Secondary	Farmer	No	Yes	No	No	Yes	No	No	No	Yes	Yes	No	No	Yes	Yes	No	No	No	No	1	1	1	1	1	0	0	1	1	1	Yes	0	0	Yes	Yes	1	No	0	Yes	1	Visit Health Centre	Yes	Yes	Yes
392	63	Female	Urban	Aktobe	Baitak	Tertiary	Farmer	Yes	Yes	No	No	No	Yes	No	No	Yes	No	No	No	Yes	Yes	No	No	No	No	1	1	1	1	1	0	0	1	1	1	Yes	1	1	Not sure	Yes	1	Yes	0	Yes	1	Visit Health Centre	Yes	Yes	Yes
393	33	Male	Urban	Aktobe	Baitak	Secondary	Farmer	Yes	Yes	Yes	Yes	No	No	No	No	Yes	No	No	No	Yes	Yes	No	No	No	No	1	1	1	0	1	1	1	1	1	1	Yes	0	0	Yes	Yes	1	Yes	1	Yes	1	Visit Health Centre	No	No	No
394	65	Male	Rural	Aktobe	Baitak	Tertiary	Farmer	Yes	Yes	No	No	Yes	No	No	No	Yes	No	No	No	Yes	Yes	No	No	No	No	1	1	1	1	1	1	1	1	1	1	Yes	0	0	Yes	Yes	1	No	0	Yes	1	Visit Health Centre	Yes	Yes	No
395	44	Male	Rural	Aktobe	Baitak	Secondary	Farmer	Yes	Yes	No	No	Yes	No	No	No	Yes	No	No	No	Yes	Yes	No	No	No	No	1	1	1	1	1	1	1	1	1	1	Yes	0	0	Yes	Yes	1	Yes	1	Yes	1	Visit Health Centre	Yes	Yes	No
396	70	Male	Rural	Aktobe	Baitak	Secondary	Farmer	Yes	Yes	No	No	Yes	No	No	No	No	No	No	Yes	Yes	Yes	No	No	No	No	1	1	1	1	1	1	1	1	1	1	Yes	0	0	Yes	Yes	1	No	1	Yes	1	Visit Health Centre	Yes	Yes	No
397	26	Female	Rural	Aktobe	Baitak	Secondary	Farmer	No	Yes	No	No	Yes	No	No	No	Yes	No	No	No	No	No	No	No	No	No	1	1	1	1	1	1	1	1	1	1	Yes	0	0	Not sure	Not sure	1	Yes	1	Yes	1	Visit Health Centre	Yes	Yes	No
398	60	Male	Urban	Aktobe	Baitak	Secondary	Farmer	Yes	Yes	No	No	Yes	No	No	No	Yes	No	No	No	Yes	Yes	No	No	No	No	1	1	1	1	1	0	0	1	1	1	Yes	0	0	Yes	Yes	1	Yes	1	Yes	1	Visit Health Centre	Yes	Yes	No
399	34	Female	Rural	Aktobe	Baitak	Tertiary	Farmer	Yes	Yes	No	No	Yes	No	No	No	Yes	No	No	No	No	No	No	No	No	No	1	1	1	1	1	1	1	1	1	1	Yes	0	0	Yes	Yes	1	Yes	1	Yes	1	Visit Health Centre	Yes	Yes	No
400	28	Male	Rural	Aktobe	Baitak	Secondary	Farmer	No	Yes	No	Yes	No	No	No	No	Yes	No	No	No	Yes	Yes	No	No	No	No	1	1	1	1	1	1	1	1	1	1	Yes	1	1	Yes	Yes	1	No	0	Yes	1	Visit Health Centre	Yes	Yes	No
401	54	Male	Rural	Aktobe	Baitak	Primary level	Farmer	Yes	Yes	No	No	Yes	No	No	No	Yes	No	No	No	No	No	No	No	No	No	1	1	1	0	1	0	0	1	1	1	Yes	0	0	Yes	Yes	0	No	0	Yes	1	Visit Health Centre	Yes	Yes	No
402	51	Male	Rural	Aktobe	Baitak	Tertiary	Farmer	Yes	Yes	No	No	Yes	No	No	No	Yes	No	No	No	No	No	No	No	No	No	1	1	1	1	1	1	1	1	1	1	Yes	0	0	Yes	Yes	1	Yes	1	Yes	1	Visit Health Centre	Yes	Yes	No
403	36	Male	Rural	Aktobe	Baitak	Secondary	Farmer	Yes	Yes	No	No	Yes	No	No	No	Yes	No	No	No	No	No	No	No	No	No	1	1	1	1	1	1	1	1	1	1	Yes	0	0	Yes	Yes	1	Yes	1	Yes	1	Visit Health Centre	Yes	Yes	No
404	65	Male	Rural	Aktobe	Baitak	Tertiary	Farmer	Yes	Yes	No	No	Yes	No	No	No	Yes	No	No	No	No	No	No	No	No	No	1	1	1	1	0	1	1	1	1	1	Yes	0	0	Yes	Yes	1	Yes	1	Yes	1	Visit Health Centre	Yes	Yes	No
405	43	Male	Rural	Aktobe	Baitak	Primary level	Farmer	Yes	Yes	No	No	Yes	No	No	No	Yes	No	No	No	Yes	Yes	No	No	No	No	1	1	1	1	1	1	1	1	1	1	Yes	0	0	Yes	Yes	1	No	1	Yes	1	Visit Health Centre	Yes	Yes	No
406	51	Male	Rural	Aktobe	Kanai	Primary level	Farmer	Yes	Yes	No	No	Yes	No	No	No	Yes	No	No	No	No	No	No	No	No	No	1	1	1	1	1	1	1	1	1	1	Yes	0	0	Yes	Yes	1	Yes	1	Yes	1	Visit Health Centre	Yes	Yes	No
407	63	Male	Rural	Aktobe	Kanai	Tertiary	Farmer	No	Yes	No	No	Yes	No	No	No	Yes	No	No	No	No	No	No	No	No	No	1	1	1	1	1	0	0	1	1	1	Yes	0	0	Yes	Yes	0	No	1	Yes	1	Visit Health Centre	Yes	Yes	No
408	27	Female	Rural	Aktobe	Kanai	Tertiary	Farmer	Yes	Yes	No	No	Yes	No	No	No	Yes	No	No	No	Yes	Yes	No	No	No	No	1	1	1	1	1	1	1	1	1	1	Yes	0	0	Yes	Yes	1	No	0	Yes	1	Visit Health Centre	Yes	Yes	No
409	33	Male	Rural	Aktobe	Kanai	Secondary	Farmer	Yes	Yes	No	Yes	No	No	No	No	Yes	No	No	No	Yes	Yes	No	No	No	No	1	1	1	1	1	1	1	1	1	1	Yes	0	0	Yes	Yes	1	No	1	Yes	1	Visit Health Centre	Yes	Yes	No
410	60	Male	Rural	Aktobe	Kanai	Tertiary	Farmer	No	Yes	No	No	Yes	No	No	No	Yes	No	No	No	Yes	Yes	No	No	No	No	1	1	1	1	1	1	1	1	1	1	Yes	0	0	Yes	Yes	1	Yes	1	Yes	1	Visit Health Centre	Yes	Yes	No
411	69	Female	Rural	Aktobe	Kanai	Tertiary	Farmer	Yes	Yes	No	No	Yes	No	No	No	Yes	No	No	No	No	No	No	No	No	No	1	1	1	1	1	1	1	1	1	1	Yes	0	0	Yes	Yes	1	Yes	0	Yes	1	Visit Health Centre	No	No	No
412	47	Male	Rural	Aktobe	Kanai	Primary level	Farmer	Yes	Yes	No	Yes	Yes	No	No	No	Yes	No	No	No	No	No	No	No	No	No	1	1	1	1	1	0	0	1	1	1	Yes	0	0	Yes	Yes	1	Yes	0	Yes	1	Visit Health Centre	No	No	No
413	24	Male	Rural	Aktobe	Kanai	Secondary	Farmer	Yes	Yes	Yes	No	No	No	No	No	Yes	No	No	No	Yes	Yes	No	No	No	No	1	1	1	1	1	1	1	1	1	1	Yes	0	0	Yes	Yes	1	Yes	1	Yes	1	Visit Health Centre	Yes	Yes	No
414	55	Male	Rural	Aktobe	Kanai	Primary level	Farmer	Yes	Yes	No	No	Yes	No	No	No	Yes	No	No	No	No	No	No	No	No	No	1	1	1	1	1	1	1	1	1	1	Yes	0	0	Yes	Yes	1	Yes	1	Yes	1	Visit Health Centre	Yes	Yes	No
415	54	Female	Rural	Aktobe	Kanai	Secondary	Farmer	No	Yes	Yes	Yes	No	No	No	No	Yes	No	No	No	No	No	No	No	No	No	1	1	1	1	1	1	1	1	1	1	Yes	0	0	Yes	Yes	1	Yes	1	Yes	1	Visit Health Centre	Yes	Yes	No
416	49	Female	Rural	Aktobe	Kanai	Tertiary	Farmer	No	Yes	No	No	No	Yes	No	No	Yes	No	No	No	No	No	No	No	No	No	1	0	0	0	0	0	0	1	0	0	Not sure	0	0	Not sure	Not sure	0	No	0	No	1	Visit Health Centre	No	No	No
417	65	Female	Rural	Aktobe	Kanai	Secondary	Farmer	No	Yes	No	No	Yes	No	No	No	Yes	No	No	No	No	No	No	No	No	No	1	1	1	0	1	1	1	1	1	1	Yes	0	0	Yes	Yes	0	No	0	No	1	Visit Health Centre	No	No	No
418	61	Female	Rural	Aktobe	Kanai	Secondary	Farmer	Yes	Yes	No	No	Yes	No	No	No	Yes	No	No	No	No	No	No	No	No	No	1	1	1	1	0	1	0	1	1	1	Yes	0	0	Yes	Yes	0	No	0	Yes	1	Visit Health Centre	Yes	Yes	Yes
419	49	Male	Rural	Aktobe	Kanai	Secondary	Farmer	Yes	Yes	Yes	Yes	Yes	No	No	No	Yes	No	No	No	No	No	No	No	No	No	1	1	1	1	1	1	1	1	1	1	Yes	0	0	Yes	Yes	1	No	0	Yes	1	Visit Health Centre	Yes	Yes	Yes
420	30	Male	Rural	Aktobe	Kanai	Secondary	Farmer	Yes	Yes	Yes	No	No	No	No	No	Yes	No	No	No	No	No	No	No	No	No	1	1	1	1	1	0	1	1	1	1	Yes	0	0	Yes	Yes	1	No	1	Yes	1	Visit Health Centre	No	No	No
421	48	Female	Rural	Aktobe	Kanai	Secondary	Farmer	No	Yes	No	No	Yes	No	No	No	Yes	No	No	No	No	No	No	No	No	No	1	1	1	1	0	1	0	1	1	1	Yes	0	0	Yes	Yes	0	No	1	Yes	1	Visit Health Centre	Yes	Yes	Yes
422	40	Female	Rural	Aktobe	Kanai	Tertiary	Farmer	No	Yes	No	No	Yes	No	No	No	Yes	Yes	Yes	No	No	No	No	No	No	No	1	1	1	0	1	1	1	1	1	1	Yes	0	0	Yes	Yes	1	No	0	Yes	1	Visit Health Centre	Yes	Yes	No
423	58	Male	Rural	Aktobe	Kanai	Tertiary	Farmer	Yes	Yes	Yes	No	No	No	No	No	Yes	No	No	No	No	No	No	No	No	No	1	1	1	1	1	1	1	1	1	1	Yes	0	0	Yes	Yes	1	Yes	1	Yes	1	Visit Health Centre	Yes	Yes	No
424	50	Male	Rural	Aktobe	Kanai	Secondary	Farmer	Yes	Yes	Yes	Yes	No	No	No	No	Yes	No	No	No	No	No	No	No	No	No	1	1	1	1	1	1	1	1	1	1	Yes	1	0	Not sure	Yes	1	Yes	1	Yes	1	Visit Health Centre	Yes	Yes	No
425	64	Male	Rural	Aktobe	Kanai	Secondary	Farmer	Yes	Yes	Yes	No	Yes	No	No	No	Yes	No	No	No	Yes	Yes	No	Yes	No	No	1	1	1	0	0	1	0	1	1	1	Not sure	0	0	Not sure	Not sure	1	Yes	1	Yes	1	Visit Health Centre	Yes	Yes	No
426	38	Female	Rural	Aktobe	Koptogay	Tertiary	Farmer	Yes	No	Yes	No	Yes	Yes	Yes	No	No	No	No	Yes	Yes	Yes	No	Yes	No	No	1	1	1	1	1	1	1	1	1	1	Yes	0	0	Yes	Yes	1	Yes	0	Yes	1	Visit Health Centre	Yes	Yes	Yes
427	33	Female	Rural	Aktobe	Koptogay	Tertiary	Farmer	Yes	Yes	No	No	Yes	No	No	No	Yes	No	No	Yes	No	No	No	No	No	No	1	1	1	0	0	1	0	1	1	1	Yes	0	0	Yes	Yes	0	No	1	Yes	1	Visit Health Centre	Yes	Yes	Yes
428	35	Female	Rural	Aktobe	Koptogay	Tertiary	Farmer	No	Yes	No	No	Yes	No	No	No	Yes	Yes	No	No	No	No	No	No	No	No	1	1	1	1	1	1	0	1	1	1	Yes	0	0	Yes	Yes	1	Yes	1	Yes	1	Visit Health Centre	Yes	Yes	Yes
429	41	Male	Rural	Aktobe	Koptogay	Secondary	Farmer	Yes	Yes	No	No	Yes	No	No	No	Yes	No	No	No	No	No	No	No	No	No	1	0	0	0	0	0	0	1	1	1	Yes	0	0	Yes	Yes	1	No	0	Yes	1	Visit Health Centre	Yes	Yes	No
430	71	Male	Rural	Aktobe	Koptogay	Secondary	Farmer	No	Yes	No	No	Yes	No	No	No	Yes	No	No	No	Yes	No	No	Yes	Yes	No	1	0	0	0	0	0	0	1	1	1	Yes	0	0	Yes	Yes	1	Yes	0	No	1	Visit Health Centre	Yes	Yes	No
431	39	Male	Rural	Aktobe	Koptogay	Secondary	Farmer	Yes	Yes	No	No	Yes	No	No	No	Yes	No	No	No	Yes	Yes	No	No	No	No	1	1	1	0	1	1	1	1	1	1	Yes	0	0	Yes	Yes	1	Yes	1	Yes	1	Visit Health Centre	Yes	Yes	No
432	63	Male	Rural	Aktobe	Koptogay	Tertiary	Farmer	No	Yes	No	No	Yes	No	No	No	Yes	No	No	No	Yes	Yes	No	No	No	No	1	1	1	0	0	1	1	1	1	1	Yes	0	0	Yes	Yes	1	Yes	1	Yes	1	Visit Health Centre	Yes	Yes	No
433	29	Male	Rural	Aktobe	Koptogay	Secondary	Farmer	Yes	Yes	No	Yes	No	No	No	No	Yes	No	No	No	Yes	Yes	No	No	No	No	1	1	1	1	1	1	1	1	1	1	Yes	0	0	Yes	Yes	1	No	1	Yes	1	Visit Health Centre	Yes	Yes	No
434	30	Female	Urban	Aktobe	Koptogay	Secondary	Farmer	Yes	Yes	No	No	Yes	No	No	No	Yes	No	No	No	Yes	Yes	No	No	No	No	1	1	1	1	1	1	1	1	1	1	Yes	0	0	Yes	Yes	1	No	0	Yes	1	Visit Health Centre	Yes	Yes	No
435	52	Male	Rural	Aktobe	Koptogay	Secondary	Farmer	No	Yes	No	Yes	Yes	Yes	No	No	Yes	No	No	No	Yes	No	No	Yes	No	No	1	1	1	1	1	1	1	1	1	1	Yes	0	0	Yes	Yes	1	Yes	1	Yes	1	Visit Health Centre	Yes	Yes	No
436	60	Female	Rural	Aktobe	Koptogay	Tertiary	Farmer	No	Yes	No	No	Yes	No	No	No	Yes	No	No	No	Yes	Yes	No	No	No	No	1	1	0	0	0	0	0	1	1	1	Yes	0	0	Not sure	Yes	1	Yes	1	Yes	1	Visit Health Centre	Yes	Yes	No
437	53	Female	Rural	Aktobe	Koptogay	Tertiary	Farmer	Yes	Yes	No	No	Yes	No	No	No	Yes	No	No	No	Yes	Yes	No	Yes	No	No	1	1	0	1	1	0	0	1	1	1	Yes	0	0	No	Yes	1	Yes	1	Yes	1	Visit Health Centre	Yes	Yes	No
438	67	Female	Rural	Aktobe	Koptogay	Tertiary	Farmer	Yes	Yes	No	No	Yes	No	No	No	Yes	No	No	No	Yes	No	No	Yes	No	No	1	1	1	0	1	0	0	1	1	1	Yes	0	0	Yes	Yes	1	Yes	1	Yes	1	Visit Health Centre	Yes	Yes	No
439	40	Male	Rural	Aktobe	Koptogay	Tertiary	Farmer	Yes	Yes	No	No	Yes	No	No	No	Yes	No	No	No	Yes	Yes	No	No	No	No	1	1	1	1	1	1	1	1	1	1	Yes	0	0	Yes	Yes	1	Yes	1	Yes	1	Visit Health Centre	Yes	Yes	No
440	76	Male	Rural	Aktobe	Koptogay	Primary level	Farmer	No	Yes	No	No	Yes	No	No	No	Yes	No	No	No	Yes	Yes	No	No	No	No	1	1	1	1	1	0	0	1	1	1	Yes	0	0	Yes	Yes	1	Yes	1	Yes	1	Visit Health Centre	Yes	Yes	No
441	50	Male	Rural	Aktobe	Koptogay	Tertiary	Farmer	No	No	Yes	No	Yes	Yes	Yes	No	No	No	No	Yes	Yes	Yes	No	Yes	No	No	1	1	1	1	1	1	1	1	1	1	Yes	0	0	Yes	Yes	1	Yes	0	Yes	1	Visit Health Centre	Yes	Yes	Yes
442	68	Male	Rural	Aktobe	Koptogay	Primary level	Farmer	No	Yes	No	Yes	No	No	No	No	Yes	No	No	No	Yes	Yes	No	No	No	No	1	1	1	0	1	0	0	1	1	1	Yes	0	0	Yes	Yes	1	Yes	0	Yes	1	Visit Health Centre	Yes	Yes	No
443	29	Male	Rural	Aktobe	Koptogay	Tertiary	Farmer	Yes	Yes	No	No	Yes	No	No	No	Yes	No	No	No	Yes	No	No	Yes	No	No	1	1	1	1	1	0	0	1	1	1	Yes	0	0	Yes	Yes	1	Yes	0	Yes	1	Visit Health Centre	Yes	Yes	No
444	45	Female	Rural	Aktobe	Koptogay	Primary level	Farmer	Yes	Yes	No	No	Yes	No	No	No	Yes	No	No	No	Yes	Yes	No	No	No	No	1	1	0	0	1	0	0	1	1	1	Yes	0	0	Not sure	Yes	1	Yes	1	Yes	1	Visit Health Centre	Yes	Yes	No
445	56	Male	Rural	Aktobe	Koptogay	Tertiary	Farmer	No	Yes	No	No	Yes	No	No	No	Yes	Yes	No	No	No	No	No	No	No	No	1	1	1	0	0	1	1	1	1	1	Yes	0	0	Yes	Yes	1	No	1	Yes	1	Visit Health Centre	Yes	Yes	No
446	52	Male	Rural	Aktobe	Koptogay	Tertiary	Farmer	No	Yes	Yes	No	No	No	No	No	Yes	No	No	Yes	Yes	Yes	Yes	Yes	No	No	1	1	1	1	1	1	1	1	1	1	Yes	0	0	Yes	Yes	1	Yes	0	Yes	1	Visit Health Centre	Yes	Yes	Yes
447	53	Female	Rural	Aktobe	Oiyl	Secondary	Farmer	Yes	Yes	No	No	No	Yes	No	No	Yes	No	No	No	No	No	No	No	No	No	1	1	1	1	1	1	0	1	1	1	Yes	0	0	Yes	Yes	1	Yes	0	Yes	1	Visit Health Centre	Yes	Yes	Yes
448	21	Male	Rural	Aktobe	Oiyl	Tertiary	Farmer	No	Yes	No	No	Yes	No	No	No	Yes	No	No	No	No	No	No	No	No	No	1	1	1	1	1	1	1	1	1	1	Yes	0	0	Yes	Yes	1	No	0	Yes	1	Visit Health Centre	No	No	No
449	23	Female	Rural	Aktobe	Oiyl	Secondary	Farmer	Yes	Yes	No	No	Yes	No	No	No	Yes	No	No	No	No	No	No	No	No	No	1	1	1	1	1	1	1	1	1	1	Yes	0	0	Yes	Yes	1	No	0	Yes	1	Visit Health Centre	No	No	No
450	37	Female	Rural	Aktobe	Oiyl	Secondary	Farmer	Yes	Yes	No	No	Yes	No	No	No	Yes	Yes	No	No	No	No	No	No	No	No	1	1	1	0	1	0	0	1	1	1	Yes	0	0	Yes	Yes	1	Yes	0	No	1	Visit Health Centre	Yes	Yes	No
451	48	Male	Rural	Aktobe	Oiyl	Secondary	Farmer	Yes	Yes	No	No	Yes	Yes	Yes	No	Yes	No	No	No	Yes	Yes	No	No	No	No	1	1	1	0	1	0	0	1	1	1	Yes	0	0	No	Yes	1	Yes	0	Yes	1	Visit Health Centre	Yes	Yes	Yes
452	40	Female	Rural	Aktobe	Oiyl	Secondary	Farmer	Yes	Yes	Yes	No	Yes	Yes	No	Yes	Yes	No	No	No	Yes	Yes	No	No	No	No	1	1	1	1	1	1	1	1	1	1	Yes	0	0	Yes	Yes	1	Yes	1	Yes	1	Visit Health Centre	No	No	No
453	49	Male	Rural	Aktobe	Oiyl	Tertiary	Farmer	Yes	Yes	Yes	No	No	No	Yes	No	Yes	No	No	No	Yes	Yes	No	Yes	Yes	No	1	1	1	1	1	1	1	1	1	1	Yes	0	0	Yes	Yes	1	Yes	1	Yes	1	Visit Health Centre	Yes	Yes	No
454	63	Male	Rural	Aktobe	Oiyl	Tertiary	Farmer	Yes	Yes	No	Yes	No	No	No	No	Yes	No	No	No	No	No	No	No	No	No	1	1	1	1	0	1	1	1	1	1	Yes	0	1	Yes	Yes	0	No	0	Yes	1	Visit Health Centre	No	No	No
455	50	Male	Rural	Aktobe	Oiyl	Secondary	Farmer	Yes	Yes	Yes	Yes	No	No	No	No	Yes	No	No	No	No	No	No	No	No	No	1	1	1	1	1	1	1	1	1	1	Yes	0	1	Yes	Yes	1	Yes	1	Yes	1	Visit Health Centre	Yes	Yes	Yes
456	57	Male	Rural	Aktobe	Oiyl	Secondary	Farmer	Yes	Yes	No	No	No	Yes	No	No	Yes	Yes	No	Yes	Yes	Yes	No	No	No	No	1	1	1	1	1	1	1	1	1	1	Yes	0	0	Yes	Yes	1	Yes	0	Yes	1	Visit Health Centre	Yes	Yes	Yes
457	33	Male	Rural	Aktobe	Oiyl	Secondary	Farmer	No	Yes	No	No	Yes	No	No	No	Yes	No	No	No	No	No	No	No	No	No	1	1	1	0	1	1	1	1	1	1	Yes	0	0	Yes	Yes	0	No	1	Yes	1	Visit Health Centre	Yes	Yes	No
458	43	Male	Rural	Aktobe	Oiyl	Secondary	Farmer	Yes	Yes	No	No	Yes	No	No	No	Yes	Yes	Yes	Yes	No	No	No	No	No	No	1	1	1	1	1	1	0	1	1	1	Yes	0	0	Yes	Yes	0	No	0	Yes	1	Visit Health Centre	Yes	Yes	Yes
459	40	Male	Rural	Aktobe	Oiyl	Tertiary	Farmer	No	Yes	Yes	No	No	No	No	No	Yes	No	No	No	No	Yes	No	No	No	No	1	1	1	1	1	1	1	1	1	1	Yes	0	0	Yes	Yes	1	No	0	Yes	1	Visit Health Centre	Yes	Yes	No
460	85	Male	Urban	Aktobe	Oiyl	Tertiary	Farmer	No	Yes	No	No	Yes	No	No	No	Yes	No	No	No	Yes	Yes	No	No	Yes	No	1	1	1	1	1	1	1	1	1	1	Yes	0	0	Yes	Yes	1	Yes	1	Yes	1	Visit Health Centre	Yes	Yes	No
461	60	Male	Urban	Aktobe	Oiyl	Tertiary	Farmer	No	Yes	Yes	No	No	No	No	No	Yes	No	No	No	Yes	Yes	No	No	No	No	1	1	1	0	1	0	0	1	1	0	Yes	0	0	Yes	Yes	1	No	1	Yes	1	Visit Health Centre	Yes	Yes	Yes
462	31	Female	Urban	Aktobe	Oiyl	Secondary	Farmer	No	Yes	Yes	No	No	No	No	No	Yes	No	No	No	No	No	No	No	No	No	1	1	1	1	1	1	1	1	1	1	Yes	0	0	Not sure	Yes	1	No	0	Yes	1	Visit Health Centre	Yes	Yes	Yes
463	53	Female	Rural	Aktobe	Oiyl	Secondary	Farmer	No	No	Yes	No	Yes	Yes	Yes	No	No	No	No	Yes	Yes	Yes	No	Yes	No	No	1	1	1	1	1	1	1	1	1	1	Yes	0	0	Yes	Yes	1	Yes	0	Yes	1	Visit Health Centre	Yes	Yes	Yes
464	42	Male	Rural	Aktobe	Oiyl	Secondary	Farmer	Yes	Yes	No	No	Yes	No	No	No	Yes	No	No	No	Yes	Yes	No	No	No	No	1	1	1	1	1	1	1	1	1	1	Yes	1	1	Yes	Yes	1	Yes	1	Yes	1	Visit Health Centre	Yes	Yes	Yes
465	89	Male	Rural	Aktobe	Oiyl	Secondary	Farmer	Yes	Yes	No	No	No	Yes	No	No	Yes	No	No	No	Yes	Yes	No	No	No	No	1	1	1	1	1	1	1	1	1	1	Yes	0	0	Yes	Yes	1	Yes	1	Yes	1	Visit Health Centre	No	No	No
466	21	Male	Rural	Aktobe	Oiyl	Secondary	Farmer	Yes	Yes	No	No	No	No	No	Yes	Yes	No	No	No	No	No	No	No	No	No	1	1	1	0	1	1	0	1	1	1	Yes	1	1	Yes	Yes	0	No	0	Yes	1	Visit Health Centre	No	No	No
467	58	Male	Rural	Aktobe	Kobda	Secondary	Farmer	No	Yes	No	No	Yes	No	No	No	Yes	No	No	No	No	No	No	No	No	No	1	1	1	1	1	1	1	1	1	1	Yes	0	0	Yes	Yes	0	No	1	Yes	1	Visit Health Centre	Yes	Yes	Yes
468	44	Male	Rural	Aktobe	Kobda	Tertiary	Farmer	Yes	Yes	Yes	No	No	No	No	No	Yes	Yes	No	Yes	Yes	Yes	No	No	No	No	1	0	1	0	0	0	0	1	1	1	Yes	0	0	Yes	Yes	1	Yes	0	Yes	1	Visit Health Centre	No	No	No
469	65	Male	Urban	Aktobe	Kobda	Tertiary	Farmer	No	Yes	No	No	Yes	No	No	No	Yes	No	No	No	Yes	Yes	No	No	No	No	1	1	1	1	1	1	1	1	1	1	Yes	0	0	Yes	Yes	1	Yes	1	Yes	1	Visit Health Centre	Yes	Yes	No
470	61	Male	Rural	Aktobe	Kobda	Tertiary	Farmer	Yes	Yes	Yes	No	No	No	No	No	Yes	No	No	No	Yes	Yes	No	Yes	Yes	No	1	1	1	0	1	0	0	1	1	1	Yes	0	0	Yes	Yes	1	Yes	0	Yes	1	Visit Health Centre	Yes	Yes	No
471	25	Female	Rural	Aktobe	Kobda	Tertiary	Farmer	No	Yes	No	No	Yes	No	No	Yes	Yes	No	No	No	Yes	Yes	No	Yes	No	No	1	1	0	0	0	1	0	1	1	1	Yes	0	0	Yes	Yes	1	Yes	1	Yes	1	Visit Health Centre	Yes	Yes	No
472	42	Female	Rural	Aktobe	Kobda	secondary	Farmer	Yes	Yes	No	No	No	Yes	No	No	Yes	No	No	No	Yes	Yes	No	No	No	No	1	1	1	1	1	1	1	0	0	1	Yes	0	0	Yes	Yes	1	No	0	Yes	1	Visit Health Centre	Yes	Yes	No
473	36	Male	Rural	Aktobe	Kobda	Secondary	Farmer	Yes	Yes	No	No	No	No	No	Yes	No	No	No	Yes	Yes	Yes	No	Yes	No	No	1	1	1	1	0	0	0	1	1	1	Yes	0	0	Yes	Yes	1	Yes	1	Yes	1	Visit Health Centre	Yes	Yes	No
474	42	Male	Rural	Aktobe	Kobda	Secondary	Farmer	Yes	Yes	Yes	Yes	No	No	No	No	Yes	No	No	No	Yes	Yes	No	No	No	No	1	1	1	1	1	1	1	1	1	1	Yes	0	0	Yes	Yes	1	Yes	1	Yes	1	Visit Health Centre	Yes	No	No
475	70	Female	Rural	Aktobe	Kobda	secondary	Farmer	No	Yes	No	No	Yes	No	No	No	Yes	No	No	No	No	No	No	No	No	No	1	1	1	0	0	0	0	1	1	1	Yes	0	0	Yes	Yes	1	Yes	1	Yes	1	Visit Health Centre	Yes	Yes	No
476	70	Male	Rural	Aktobe	Kobda	Tertiary	Farmer	No	Yes	No	No	Yes	No	No	No	Yes	No	No	No	Yes	Yes	No	No	No	No	1	1	1	1	1	0	0	1	1	1	Yes	0	0	Yes	Yes	1	Yes	1	Yes	1	Visit Health Centre	Yes	Yes	No
477	36	Female	Rural	Aktobe	Kobda	secondary	Farmer	Yes	Yes	No	No	Yes	No	No	No	Yes	No	No	No	No	No	No	No	No	No	1	1	1	1	1	1	1	1	1	1	Yes	0	0	Yes	Yes	0	No	0	Yes	1	Visit Health Centre	Yes	Yes	No
478	41	Female	Rural	Aktobe	Kobda	secondary	Farmer	Yes	Yes	No	No	Yes	No	No	No	Yes	No	No	No	No	No	No	No	No	No	1	0	0	0	0	0	0	1	1	1	Yes	0	0	Yes	Yes	1	Yes	0	No	1	Visit Health Centre	No	No	No
479	36	Male	Rural	Aktobe	Kobda	Tertiary	Farmer	Yes	Yes	No	No	Yes	No	No	No	Yes	No	No	No	Yes	Yes	No	No	No	No	1	1	1	1	1	1	0	1	1	1	Yes	0	0	Yes	Yes	1	Yes	1	No	1	Visit Health Centre	Yes	Yes	No
480	38	Male	Rural	Aktobe	Kobda	Tertiary	Farmer	No	Yes	No	Yes	No	No	Yes	No	Yes	No	No	No	Yes	Yes	No	Yes	Yes	No	1	1	0	0	0	0	0	1	0	1	Yes	0	0	Not sure	Yes	1	Yes	1	Yes	1	Visit Health Centre	Yes	Yes	No
481	50	Male	Rural	Aktobe	Kobda	secondary	Farmer	Yes	Yes	Yes	No	No	No	No	No	Yes	No	No	No	Yes	Yes	No	No	No	No	1	1	1	0	0	0	0	1	1	1	Yes	0	0	Yes	Yes	1	Yes	0	Yes	0	Visit Health Centre	Yes	No	No
482	44	Male	Rural	Aktobe	Kobda	secondary	Farmer	Yes	Yes	No	No	Yes	No	No	No	Yes	No	No	No	Yes	Yes	No	No	No	No	1	1	1	1	1	1	0	1	1	1	Yes	0	0	Yes	Not sure	1	Yes	1	Yes	1	Visit Health Centre	Yes	Yes	Yes
483	46	Male	Rural	Aktobe	Kobda	Secondary	Farmer	Yes	Yes	No	No	No	Yes	No	No	Yes	No	No	No	Yes	Yes	No	No	Yes	No	1	1	1	1	1	1	0	1	1	1	Yes	0	0	Yes	Yes	1	Yes	1	Yes	1	Visit Health Centre	Yes	Yes	Yes
484	46	Female	Rural	Aktobe	Kobda	secondary	Farmer	Yes	Yes	No	Yes	No	No	No	No	Yes	No	No	No	No	No	No	No	No	No	1	1	1	1	1	1	1	1	1	1	Yes	0	0	Yes	Yes	1	Yes	1	Yes	1	Visit Health Centre	Yes	Yes	No
485	34	Male	Rural	Aktobe	Kobda	Tertiary	Farmer	Yes	Yes	Yes	Yes	No	No	No	No	Yes	No	No	No	No	No	No	No	No	No	1	1	1	0	1	0	0	1	0	1	Yes	1	0	Yes	Yes	1	Yes	1	Yes	1	Visit Health Centre	Yes	Yes	Yes
486	75	Male	Rural	Aktobe	Kobda	secondary	Farmer	Yes	No	Yes	No	Yes	Yes	Yes	No	No	No	No	Yes	Yes	Yes	No	Yes	No	No	1	1	1	1	1	1	1	1	1	1	Yes	0	0	Yes	Yes	1	Yes	0	Yes	1	Visit Health Centre	Yes	Yes	Yes
487	52	Male	Rural	Aktobe	Kobda	secondary	Farmer	No	Yes	No	No	Yes	No	No	No	Yes	No	No	No	Yes	Yes	No	No	No	No	1	1	1	1	1	1	1	1	1	1	Yes	0	0	Not sure	Yes	0	No	0	Yes	1	Visit Health Centre	Yes	Yes	Yes
488	67	Male	Rural	Aktobe	Kayindy	secondary	Farmer	No	Yes	No	No	Yes	No	No	No	Yes	No	No	No	No	No	No	No	No	No	1	1	1	1	1	1	1	1	1	0	Yes	0	0	Yes	Yes	1	No	0	Yes	1	Visit Health Centre	Yes	Yes	Yes
489	64	Male	Rural	Aktobe	Kayindy	secondary	Farmer	Yes	Yes	No	No	Yes	No	No	No	Yes	No	Yes	No	Yes	Yes	No	Yes	No	No	1	1	1	1	1	1	0	1	1	1	Yes	0	0	Yes	Yes	1	Yes	0	Yes	1	Visit Health Centre	Yes	Yes	No
490	70	Male	Rural	Aktobe	Kayindy	secondary	Farmer	No	Yes	No	No	No	No	Yes	No	Yes	No	No	No	Yes	Yes	No	No	Yes	No	1	1	1	1	1	1	1	1	1	1	Yes	0	0	Yes	Yes	1	No	0	Yes	1	Visit Health Centre	Yes	Yes	No
491	64	Male	Rural	Aktobe	Kayindy	secondary	Farmer	No	Yes	No	No	Yes	No	No	No	Yes	No	No	Yes	Yes	Yes	No	No	No	No	1	1	1	1	1	1	0	1	1	1	Yes	0	0	Yes	Yes	1	No	0	Yes	1	Visit Health Centre	Yes	Yes	No
492	40	Female	Rural	Aktobe	Kayindy	secondary	Farmer	Yes	Yes	No	No	No	Yes	No	No	Yes	No	No	No	Yes	Yes	No	No	No	No	1	0	0	1	1	0	1	1	1	1	Yes	0	0	Yes	Yes	1	No	0	Yes	1	Visit Health Centre	Yes	Yes	No
493	42	Male	Rural	Aktobe	Kayindy	Tertiary	Farmer	No	No	Yes	No	Yes	Yes	Yes	No	No	No	No	Yes	Yes	Yes	No	Yes	No	No	1	1	1	1	1	1	1	1	1	1	Yes	0	0	Yes	Yes	1	Yes	0	Yes	1	Visit Health Centre	Yes	Yes	Yes
494	80	Female	Rural	Aktobe	Kayindy	Tertiary	Farmer	No	No	Yes	No	Yes	Yes	Yes	No	No	No	No	Yes	Yes	Yes	No	Yes	No	No	1	1	1	1	1	1	1	1	1	1	Yes	0	0	Yes	Yes	1	Yes	0	Yes	1	Visit Health Centre	Yes	Yes	Yes
495	80	Male	Rural	Aktobe	Kayindy	secondary	Farmer	Yes	Yes	No	No	Yes	No	Yes	No	Yes	No	No	No	Yes	Yes	No	No	No	No	1	1	1	0	1	0	0	1	1	1	Yes	0	0	Yes	Yes	1	Yes	1	No	1	Visit Health Centre	Yes	Yes	No
496	44	Female	Urban	Aktobe	Kayindy	Secondary	Farmer	No	Yes	No	Yes	No	No	No	No	Yes	No	No	No	Yes	Yes	No	No	Yes	No	1	1	1	1	1	1	1	1	1	1	Yes	0	0	Yes	Yes	1	Yes	1	Yes	1	Visit Health Centre	Yes	Yes	Yes
497	60	Male	Rural	Aktobe	Kayindy	secondary	Farmer	No	Yes	No	Yes	No	Yes	No	No	Yes	No	No	No	No	No	No	No	No	No	1	0	1	0	1	1	0	1	1	1	Yes	0	0	Yes	Yes	1	Yes	1	Yes	1	Visit Health Centre	No	No	No
498	38	Male	Urban	Aktobe	Kayindy	secondary	Farmer	Yes	Yes	No	No	Yes	No	No	No	Yes	No	No	Yes	No	No	No	No	No	No	1	0	1	0	1	1	1	1	1	1	Yes	0	0	Yes	Yes	1	No	1	Yes	1	Visit Health Centre	No	No	No
499	45	Female	Rural	Aktobe	Kayindy	secondary	Farmer	Yes	Yes	No	No	Yes	No	No	No	Yes	No	No	No	No	No	No	No	No	No	1	1	1	0	0	0	0	1	0	1	Yes	0	0	Not sure	Yes	0	No	1	Yes	1	Visit Health Centre	Yes	Yes	No
500	36	Male	Rural	Aktobe	Kayindy	secondary	Farmer	Yes	Yes	No	Yes	No	No	No	No	Yes	No	No	No	No	No	No	No	No	No	1	1	1	1	1	1	1	1	1	1	Yes	0	0	Yes	Yes	1	Yes	1	Yes	1	Visit Health Centre	Yes	Yes	No
501	52	Male	Rural	Aktobe	Kayindy	secondary	Farmer	No	No	Yes	No	Yes	Yes	Yes	No	No	No	No	Yes	Yes	Yes	No	Yes	No	No	1	1	1	1	1	1	1	1	1	1	Yes	0	0	Yes	Yes	1	Yes	0	Yes	1	Visit Health Centre	Yes	Yes	Yes
502	33	Male	Rural	Aktobe	Kayindy	secondary	Farmer	No	Yes	No	No	Yes	No	No	No	No	No	No	No	No	No	No	No	No	No	0	1	1	1	1	1	1	1	1	1	Yes	0	0	Yes	Yes	1	No	1	Yes	1	Visit Health Centre	Yes	Yes	No
503	72	Male	Rural	Aktobe	Kayindy	secondary	Farmer	No	Yes	No	No	Yes	No	No	No	Yes	No	No	No	Yes	Yes	No	No	No	No	1	1	1	1	1	1	0	1	1	1	Yes	1	1	Not sure	Yes	1	No	0	Yes	1	Visit Health Centre	Yes	Yes	No
504	57	Male	Rural	Aktobe	Kayindy	Secondary	Farmer	Yes	Yes	No	No	Yes	No	No	No	Yes	No	No	No	Yes	Yes	No	No	No	No	1	1	1	1	1	1	1	1	1	1	Yes	1	1	Yes	Yes	1	No	0	Yes	1	Visit Health Centre	Yes	Yes	Yes
505	25	Male	Rural	Aktobe	Kayindy	secondary	Farmer	Yes	Yes	No	Yes	No	No	No	No	Yes	No	No	No	Yes	Yes	No	No	No	No	1	1	1	1	1	1	1	1	1	1	Yes	0	0	Yes	Yes	1	Yes	0	Yes	1	Visit Health Centre	Yes	Yes	No
506	34	Male	Rural	Aktobe	Kayindy	Tertiary	Farmer	Yes	Yes	No	Yes	No	No	No	No	Yes	No	No	No	Yes	Yes	No	No	No	No	1	1	1	0	1	1	1	1	1	1	Yes	0	0	Yes	Yes	1	Yes	0	Yes	1	Visit Health Centre	Yes	Yes	No
507	25	Male	Rural	Aktobe	Kayindy	secondary	Farmer	No	Yes	No	No	Yes	No	No	Yes	Yes	No	No	No	Yes	Yes	No	No	No	No	1	0	1	1	1	1	1	1	1	1	Yes	0	0	Yes	Yes	1	No	1	Yes	1	Visit Health Centre	Yes	Yes	Yes
508	22	Male	Rural	Aktobe	Kayindy	secondary	Farmer	Yes	Yes	No	No	Yes	No	No	No	Yes	No	No	No	Yes	Yes	No	No	No	No	1	0	1	0	0	1	1	1	1	1	Yes	0	1	No	No	1	No	0	Yes	1	Visit Health Centre	Yes	Yes	No
509	65	Male	Rural	Aktobe	Akai	secondary	Farmer	Yes	No	Yes	No	Yes	Yes	Yes	No	No	No	No	Yes	Yes	Yes	No	Yes	No	No	1	1	1	1	1	1	1	1	1	1	Yes	0	0	Yes	Yes	1	Yes	0	Yes	1	Visit Health Centre	Yes	Yes	Yes
510	26	Male	Rural	Aktobe	Akai	Tertiary	Farmer	No	No	Yes	No	Yes	Yes	Yes	No	No	No	No	Yes	Yes	Yes	No	Yes	No	No	1	1	1	1	1	1	1	1	1	1	Yes	0	0	Yes	Yes	1	Yes	0	Yes	1	Visit Health Centre	Yes	Yes	Yes
511	58	Male	Rural	Aktobe	Akai	secondary	Farmer	Yes	Yes	Yes	Yes	Yes	No	No	No	Yes	No	No	No	Yes	Yes	No	No	No	No	1	1	1	1	1	1	1	1	1	1	Yes	0	0	Yes	Yes	1	Yes	1	Yes	1	Visit Health Centre	No	No	No
512	30	Male	Rural	Aktobe	Akai	Secondary	Farmer	No	Yes	No	No	Yes	No	No	No	Yes	No	No	No	Yes	Yes	No	Yes	No	No	1	1	1	1	1	1	1	1	1	1	Yes	0	0	Yes	Yes	1	Yes	1	Yes	1	Visit Health Centre	Yes	Yes	No
513	38	Male	Rural	Aktobe	Akai	Tertiary	Farmer	Yes	Yes	Yes	No	No	No	No	No	Yes	No	No	No	Yes	Yes	No	No	No	No	1	0	1	0	0	0	0	1	1	1	Yes	0	0	Yes	Yes	1	Yes	1	Yes	1	Visit Health Centre	No	No	No
514	59	Male	Rural	Aktobe	Akai	Secondary	Farmer	No	Yes	No	Yes	Yes	No	No	No	Yes	No	No	No	Yes	Yes	No	No	No	No	1	1	1	1	1	1	1	1	1	1	Yes	0	0	Yes	Yes	1	Yes	1	Yes	1	Visit Health Centre	Missing	Yes	No
515	22	Female	Rural	Aktobe	Akai	secondary	Farmer	Yes	No	Yes	No	Yes	Yes	Yes	No	No	No	No	Yes	Yes	Yes	No	Yes	No	No	1	1	1	1	1	1	1	1	1	1	Yes	0	0	Yes	Yes	1	Yes	0	Yes	1	Visit Health Centre	Yes	Yes	Yes
516	46	Female	Rural	Aktobe	Akai	secondary	Farmer	Yes	Yes	Yes	No	Yes	No	No	No	Yes	No	No	No	Yes	Yes	No	No	No	No	1	1	1	1	1	1	1	1	1	1	Yes	0	0	Yes	Yes	1	Yes	1	Yes	1	Visit Health Centre	Yes	Yes	No
517	53	Male	Rural	Aktobe	Akai	secondary	Farmer	Yes	Yes	Yes	No	No	No	No	No	Yes	No	No	No	Yes	Yes	No	No	No	No	1	0	0	0	0	1	1	1	1	1	Yes	0	0	Yes	Yes	1	No	0	No	1	Visit Health Centre	Yes	Yes	No
518	51	Male	Rural	Aktobe	Akai	secondary	Farmer	Yes	Yes	No	No	Yes	No	No	No	Yes	No	No	No	Yes	Yes	No	No	No	No	1	1	1	0	1	0	0	1	1	1	Yes	0	0	Yes	Yes	1	No	1	Yes	1	Visit Health Centre	Yes	Yes	Yes
519	65	Male	Rural	Aktobe	Akai	secondary	Farmer	No	Yes	No	No	Yes	No	No	No	Yes	No	No	No	Yes	Yes	No	No	No	No	1	1	1	1	1	1	0	1	1	0	Yes	0	0	Yes	Yes	1	No	1	Yes	1	Visit Health Centre	Yes	Yes	Yes
520	35	Male	Rural	Aktobe	Akai	Secondary	Farmer	Yes	Yes	No	No	Yes	No	No	No	Yes	No	No	No	Yes	Yes	No	No	No	No	1	1	1	1	1	1	0	1	1	1	Yes	0	0	Yes	Yes	1	No	1	Yes	1	Visit Health Centre	No	No	No
521	60	Male	Rural	Aktobe	Akai	secondary	Farmer	Yes	Yes	No	No	Yes	No	No	No	Yes	No	No	No	Yes	Yes	No	No	No	No	1	1	0	1	0	1	0	0	0	0	Yes	0	0	Not sure	Yes	1	No	0	Yes	1	Visit Health Centre	No	No	No
522	59	Male	Rural	Aktobe	Akai	secondary	Farmer	Yes	Yes	No	No	Yes	No	No	No	Yes	No	No	No	Yes	No	No	No	Yes	No	1	1	1	1	1	1	1	1	1	1	Yes	0	0	Yes	Yes	1	Yes	1	Yes	1	Visit Health Centre	Yes	Yes	No
523	46	Male	Rural	Aktobe	Akai	Tertiary	Farmer	No	Yes	No	No	Yes	No	No	No	Yes	No	No	No	No	No	No	No	No	No	1	1	0	0	1	1	1	1	1	1	Yes	0	0	Yes	Yes	1	Yes	1	Yes	1	Visit Health Centre	Yes	Yes	No
524	40	Male	Rural	Aktobe	Akai	secondary	Farmer	No	Yes	No	No	Yes	No	No	No	Yes	No	No	No	No	No	No	No	No	No	1	1	0	0	0	0	0	1	1	1	Yes	0	0	Yes	Yes	1	Yes	1	Yes	1	Visit Health Centre	Yes	Yes	No
525	47	Male	Rural	Aktobe	Akai	secondary	Farmer	Yes	Yes	No	No	Yes	No	No	No	Yes	No	No	No	Yes	Yes	No	No	No	No	1	1	1	0	1	1	1	1	1	1	Yes	0	0	Yes	Yes	1	Yes	1	Yes	1	Visit Health Centre	Yes	Yes	No
526	27	Male	Rural	Aktobe	Akai	Tertiary	Farmer	No	Yes	No	No	Yes	No	No	No	Yes	No	No	No	No	No	No	No	No	No	1	1	1	1	1	1	1	1	1	1	Yes	0	0	Yes	Yes	1	Yes	1	Yes	1	Visit Health Centre	Yes	Yes	Yes
527	40	Male	Rural	Aktobe	Akai	secondary	Farmer	Yes	Yes	No	No	Yes	No	Yes	No	Yes	No	No	No	No	No	No	No	No	No	1	0	1	1	1	1	1	1	1	1	Yes	0	0	Yes	Yes	1	No	1	Yes		Visit Health Centre	Yes	Yes	No
528	35	Male	Rural	Aktobe	Akai	Secondary	Farmer	Yes	Yes	No	Yes	No	No	Yes	No	No	No	Yes	No	No	No	No	No	No	No	0	0	1	0	0	0	0	1	0	1	Not sure	0	0	No	Yes	0	No	1	No	1	Visit Health Centre	Yes	Yes	No
529	54	Male	Rural	Aktobe	Akai	secondary	Farmer	No	No	Yes	No	Yes	Yes	Yes	No	No	No	No	Yes	Yes	Yes	No	Yes	No	No	1	1	1	1	1	1	1	1	1	1	Yes	0	0	Yes	Yes	1	Yes	0	Yes	1	Visit Health Centre	Yes	Yes	Yes
530	29	Male	Rural	Aktobe	Bestamak	Secondary	Farmer	Yes	Yes	Yes	No	Yes	No	No	No	Yes	Yes	No	No	Yes	Yes	No	No	No	No	1	1	1	1	1	1	1	1	1	1	Yes	0	0	Yes	Yes	1	No	0	Yes	1	Visit Health Centre	Yes	Yes	Yes
531	38	Female	Rural	Aktobe	Bestamak	Tertiary	Farmer	No	Yes	No	No	Yes	No	No	No	Yes	No	No	No	Yes	Yes	No	No	No	No	1	1	0	0	0	0	0	1	1	1	Yes	0	0	Yes	Yes	1	No	0	Yes	1	Visit Health Centre	Yes	Yes	Yes
532	28	Male	Rural	Aktobe	Bestamak	Secondary	Farmer	No	Yes	Yes	Yes	No	No	No	No	Yes	No	No	No	Yes	Yes	No	No	No	No	1	1	1	0	1	0	0	1	1	1	Yes	0	0	Yes	Yes	1	No	1	Yes	1	Visit Health Centre	Yes	Yes	Yes
533	21	Male	Rural	Aktobe	Bestamak	Tertiary	Farmer	Yes	Yes	Yes	No	No	No	No	Yes	Yes	Yes	No	No	Yes	Yes	No	No	No	No	1	1	1	0	1	1	1	1	1	1	Yes	0	0	Yes	Yes	1	No	1	Yes	1	Visit Health Centre	Yes	Yes	Yes
534	27	Male	Rural	Aktobe	Bestamak	secondary	Farmer	No	Yes	Yes	No	No	No	No	No	Yes	Yes	No	No	No	No	No	No	No	No	1	1	0	0	0	0	0	1	1	0	Yes	0	0	Not sure	Yes	1	No	1	Yes	1	Visit Health Centre	Yes	Yes	Yes
535	36	Male	Rural	Aktobe	Bestamak	secondary	Farmer	No	Yes	No	No	Yes	No	No	No	Yes	No	No	No	No	No	No	No	No	No	1	1	1	1	1	1	1	1	1	1	Yes	0	0	Yes	Yes	0	No	0	Yes	1	Visit Health Centre	Yes	Yes	No
536	39	Male	Rural	Aktobe	Bestamak	Secondary	Farmer	Yes	Yes	No	No	Yes	No	Yes	No	Yes	No	No	No	No	No	No	No	No	No	1	1	1	1	1	1	1	1	1	1	Yes	1	1	Yes	Yes	0	No	0	Yes	1	Visit Health Centre	Yes	Yes	Yes
537	30	Male	Rural	Aktobe	Bestamak	Secondary	Farmer	No	No	Yes	No	Yes	Yes	Yes	No	No	No	No	Yes	Yes	Yes	No	Yes	No	No	1	1	1	1	1	1	1	1	1	1	Yes	0	0	Yes	Yes	1	Yes	0	Yes	1	Visit Health Centre	Yes	Yes	Yes
538	61	Female	Rural	Aktobe	Bestamak	secondary	Farmer	Yes	Yes	No	No	Yes	No	No	No	Yes	No	No	No	Yes	Yes	No	No	No	No	1	1	1	1	0	0	0	1	1	1	Yes	0	0	Yes	Yes	1	Yes	0	Yes	0	Visit Health Centre	Yes	Yes	Yes
539	41	Male	Rural	Aktobe	Bestamak	Secondary	Farmer	Yes	Yes	No	No	No	No	Yes	No	Yes	No	No	No	No	No	No	No	No	No	1	1	1	1	0	1	1	1	1	1	Yes	1	1	Yes	Yes	0	No	0	Yes	1	Visit Health Centre	Yes	Yes	No
540	43	Male	Rural	Aktobe	Bestamak	secondary	Farmer	Yes	Yes	No	No	Yes	No	No	Yes	Yes	No	No	Yes	Yes	Yes	No	Yes	No	No	1	1	1	1	1	1	1	1	1	1	Yes	0	0	Yes	Yes	1	Yes	0	Yes	1	Visit Health Centre	Yes	Yes	Yes
541	44	Male	Rural	Aktobe	Bestamak	secondary	Farmer	Yes	Yes	No	No	Yes	No	No	No	Yes	No	No	No	No	No	No	No	No	No	1	1	1	1	1	1	1	1	1	1	Yes	0	0	Yes	Yes	0	No	0	Yes	1	Visit Health Centre	Yes	Yes	Yes
542	28	Male	Rural	Aktobe	Bestamak	secondary	Farmer	Yes	Yes	No	No	Yes	No	No	No	Yes	No	No	No	No	No	No	No	No	No	1	1	1	1	0	1	1	1	1	1	Yes	0	0	Yes	Yes	0	No	1	Yes	1	Visit Health Centre	Yes	No	Yes
543	57	Male	Rural	Aktobe	Bestamak	Tertiary	Farmer	Yes	Yes	No	No	Yes	No	No	No	No	Yes	No	No	Yes	Yes	No	No	No	No	1	1	1	1	1	1	1	1	1	1	Yes	0	0	Yes	Yes	1	No	1	Yes	1	Visit Health Centre	Yes	Yes	Yes
544	46	Male	Rural	Aktobe	Bestamak	secondary	Farmer	Yes	No	Yes	No	Yes	Yes	Yes	No	No	No	No	Yes	Yes	Yes	No	Yes	No	No	1	1	1	1	1	1	1	1	1	1	Yes	0	0	Yes	Yes	1	Yes	0	Yes	1	Visit Health Centre	Yes	Yes	Yes
545	45	Male	Rural	Aktobe	Bestamak	Tertiary	Farmer	Yes	Yes	No	No	Yes	No	No	No	Yes	No	No	No	Yes	Yes	No	No	No	No	1	1	1	1	1	1	1	1	1	1	Yes	0	0	Yes	Yes	1	No	0	Yes	0	Visit Health Centre	Yes	Yes	No
546	42	Female	Rural	Aktobe	Bestamak	secondary	Farmer	Yes	Yes	No	No	Yes	No	No	Yes	No	No	No	No	Yes	Yes	No	No	No	No	1	1	1	1	0	1	1	1	1	1	Yes	1	1	Yes	Yes	1	No	0	Yes	1	Visit Health Centre	Yes	Yes	No
547	60	Female	Rural	Aktobe	Bestamak	Secondary	Farmer	Yes	Yes	No	No	Yes	Yes	Yes	Yes	Yes	Yes	No	Yes	Yes	Yes	No	Yes	No	No	1	1	1	1	1	1	1	1	1	1	Yes	0	0	Yes	Yes	1	Yes	0	Yes	1	Visit Health Centre	Yes	Yes	Yes
548	28	Female	Rural	Aktobe	Bestamak	Tertiary	Farmer	Yes	Yes	No	No	Yes	No	No	No	Yes	No	No	No	No	No	No	No	No	No	1	1	1	1	1	1	1	1	1	1	Yes	0	0	Yes	Yes	1	No	0	Yes	0	Do nothing	Yes	Yes	Yes
549	50	Male	Rural	Aktobe	Bestamak	Secondary	Farmer	Yes	Yes	No	No	Yes	No	No	Yes	Yes	No	No	Yes	Yes	Yes	No	Yes	No	No	1	1	1	1	1	1	1	1	1	1	Yes	0	0	Yes	Yes	1	Yes	0	Yes	1	Visit Health Centre	Yes	Yes	Yes
550	60	Male	Rural	Aktobe	Bestamak	Secondary	Farmer	Yes	Yes	No	No	Yes	No	No	Yes	No	No	No	No	No	No	No	No	No	No	1	1	1	1	1	1	1	1	1	1	Yes	0	0	Yes	Yes	1	No	1	Yes	1	Visit Health Centre	Yes	Yes	Yes
551	20	Female	Rural	Aktobe	Karakudyk	Secondary	Farmer	Yes	Yes	No	No	Yes	No	No	No	Yes	No	No	No	No	No	No	No	No	No	1	1	1	0	0	0	0	1	1	0	Not sure	0	0	Not sure	Not sure	1	No	1	Yes	1	Visit Health Centre	Yes	Yes	No
552	50	Female	Rural	Aktobe	Karakudyk	Tertiary	Farmer	Yes	Yes	No	No	Yes	Yes	No	Yes	Yes	No	No	No	Yes	No	No	Yes	No	No	1	1	1	1	1	1	1	1	1	1	Yes	0	0	Yes	Yes	1	Yes	0	Yes	1	Visit Health Centre	Yes	Yes	Yes
553	48	Female	Rural	Aktobe	Karakudyk	Tertiary	Farmer	Yes	Yes	No	Yes	Yes	No	No	Yes	Yes	No	No	No	Yes	No	No	Yes	No	No	1	1	1	1	1	1	1	1	1	1	Yes	0	0	Yes	Yes	1	Yes	0	Yes	1	Visit Health Centre	Yes	Yes	Yes
554	61	Male	Rural	Aktobe	Karakudyk	Tertiary	Farmer	Yes	Yes	No	No	Yes	Yes	Yes	Yes	Yes	No	No	No	Yes	Yes	No	Yes	No	No	1	1	1	1	0	0	0	1	1	1	Yes	0	0	Yes	Yes	1	Yes	0	Yes	1	Visit Health Centre	Yes	Yes	Yes
555	32	Female	Rural	Aktobe	Karakudyk	Tertiary	Farmer	Yes	Yes	No	No	No	No	No	Yes	Yes	No	No	No	No	No	No	No	No	No	1	1	1	1	1	1	1	1	1	1	Yes	0	0	Yes	Yes	0	No	0	Yes	1	Visit Health Centre	Yes	Yes	No
556	37	Female	Rural	Aktobe	Karakudyk	Tertiary	Farmer	Yes	Yes	No	No	Yes	Yes	No	No	Yes	No	No	Yes	Yes	Yes	No	Yes	No	No	1	1	1	1	1	1	1	1	1	1	Yes	0	0	Yes	Yes	1	Yes	0	Yes	1	Visit Health Centre	Yes	Yes	Yes
557	38	Female	Rural	Aktobe	Karakudyk	Tertiary	Farmer	Yes	Yes	No	No	Yes	No	No	Yes	Yes	No	No	No	Yes	Yes	No	No	No	No	1	1	1	1	1	1	1	1	1	1	Yes	0	0	Yes	Yes	1	Yes	0	Yes	1	Visit Health Centre	Yes	Yes	Yes
558	37	Male	Rural	Aktobe	Karakudyk	Tertiary	Farmer	Yes	Yes	No	No	Yes	Yes	No	No	Yes	No	No	No	Yes	No	No	Yes	No	No	1	1	1	1	1	1	1	1	1	1	Yes	0	0	Yes	Yes	1	Yes	0	Yes	1	Visit Health Centre	Yes	Yes	No
559	50	Male	Rural	Aktobe	Karakudyk	secondary	Farmer	Yes	Yes	No	No	Yes	No	No	No	Yes	No	No	No	Yes	Yes	No	No	No	No	1	1	1	1	1	1	1	1	1	1	Yes	0	0	Yes	Yes	1	No	0	Yes	0	Visit Health Centre	Yes	Yes	No
560	38	Female	Rural	Aktobe	Karakudyk	secondary	Farmer	Yes	No	Yes	No	Yes	Yes	Yes	No	No	No	No	Yes	Yes	Yes	No	Yes	No	No	1	1	1	1	1	1	1	1	1	1	Yes	0	0	Yes	Yes	1	Yes	0	Yes	1	Visit Health Centre	Yes	Yes	Yes
561	50	Female	Rural	Aktobe	Karakudyk	secondary	Farmer	Yes	Yes	No	No	Yes	Yes	No	Yes	Yes	No	No	No	No	No	No	No	No	No	1	1	1	1	1	1	1	1	1	1	Yes	0	0	Yes	Yes	0	No	1	Yes	0	Visit Health Centre	Yes	Yes	No
562	51	Female	Rural	Aktobe	Karakudyk	secondary	Farmer	Yes	Yes	No	No	Yes	Yes	No	No	Yes	No	No	No	Yes	Yes	No	Yes	No	No	1	1	1	1	1	1	1	1	1	1	Yes	0	0	Yes	Yes	1	Yes	0	Yes	1	Visit Health Centre	Yes	Yes	Yes
563	55	Male	Rural	Aktobe	Karakudyk	secondary	Farmer	Yes	Yes	No	No	No	No	Yes	No	No	No	Yes	No	No	No	No	No	No	No	0	0	1	0	0	0	0	1	0	1	Not sure	0	0	No	Yes	0	No	1	No	1	Visit Health Centre	Yes	Yes	No
564	54	Female	Rural	Aktobe	Karakudyk	secondary	Farmer	No	No	No	No	Yes	Yes	Yes	No	No	No	No	Yes	Yes	Yes	No	Yes	No	No	1	1	1	1	1	1	1	1	1	1	Yes	0	0	Yes	Yes	1	Yes	0	Yes	1	Visit Health Centre	Yes	Yes	Yes
565	49	Female	Rural	Aktobe	Karakudyk	Secondary	Farmer	No	No	No	No	Yes	No	No	No	Yes	Yes	No	No	Yes	Yes	No	No	No	No	1	1	1	1	1	1	1	1	1	1	Yes	0	0	Yes	Yes	1	No	0	Yes	1	Visit Health Centre	Yes	Yes	Yes
566	65	Female	Rural	Aktobe	Karakudyk	secondary	Farmer	No	Yes	No	No	Yes	No	No	No	Yes	No	No	No	Yes	Yes	No	No	No	No	1	1	0	0	0	0	0	1	1	1	Yes	0	0	Yes	Yes	1	No	0	Yes	1	Visit Health Centre	Yes	Yes	Yes
567	61	Female	Rural	Aktobe	Karakudyk	secondary	Farmer	Yes	Yes	No	No	No	No	No	No	Yes	No	No	No	Yes	Yes	No	No	No	No	1	1	1	0	1	0	0	1	1	1	Yes	0	0	Yes	Yes	1	No	1	Yes	1	Visit Health Centre	Yes	Yes	Yes
568	49	Male	Rural	Aktobe	Karakudyk	secondary	Farmer	Yes	Yes	No	No	No	No	No	Yes	Yes	Yes	No	No	Yes	Yes	No	No	No	No	1	1	1	0	1	1	1	1	1	1	Yes	0	0	Yes	Yes	1	No	1	Yes	1	Visit Health Centre	Yes	Yes	Yes
569	30	Male	Rural	Aktobe	Karakudyk	secondary	Farmer	Yes	Yes	No	No	No	No	No	No	Yes	Yes	No	No	No	No	No	No	No	No	1	1	0	0	0	0	0	1	1	0	Yes	0	0	Not sure	Yes	1	No	1	Yes	1	Visit Health Centre	Yes	Yes	Yes
570	48	Female	Rural	Aktobe	Karakudyk	secondary	Farmer	Yes	No	No	No	Yes	No	No	No	Yes	No	No	No	No	No	No	No	No	No	1	1	1	1	1	1	1	1	1	1	Yes	0	0	Yes	Yes	0	No	0	Yes	1	Visit Health Centre	Yes	Yes	No
571	40	Female	Rural	Aktobe	Karakudyk	secondary	Farmer	Yes	Yes	No	Yes	Yes	No	Yes	No	Yes	No	No	No	No	No	No	No	No	No	1	1	1	1	1	1	1	1	1	1	Yes	1	1	Yes	Yes	0	No	0	Yes	1	Visit Health Centre	Yes	Yes	Yes
572	58	Male	Rural	Aktobe	Alga	secondary	Farmer	No	Yes	Yes	Yes	Yes	Yes	Yes	No	No	No	No	Yes	Yes	Yes	No	Yes	No	No	1	1	1	1	1	1	1	1	1	1	Yes	0	0	Yes	Yes	1	Yes	0	Yes	1	Visit Health Centre	Yes	Yes	Yes
573	50	Male	Rural	Aktobe	Alga	Secondary	Farmer	Yes	Yes	Yes	No	Yes	No	No	No	Yes	No	No	No	Yes	Yes	No	No	No	No	1	1	1	1	0	0	0	1	1	1	Yes	0	0	Yes	Yes	1	Yes	0	Yes	0	Visit Health Centre	Yes	Yes	Yes
574	64	Male	Rural	Aktobe	Alga	secondary	Farmer	Yes	Yes	No	No	No	No	Yes	No	Yes	No	No	No	No	No	No	No	No	No	1	1	1	1	0	1	1	1	1	1	Yes	1	1	Yes	Yes	0	No	0	Yes	1	Visit Health Centre	Yes	Yes	No
575	38	Female	Rural	Aktobe	Alga	Secondary	Farmer	No	Yes	Yes	Yes	Yes	No	No	Yes	Yes	No	No	Yes	Yes	Yes	No	Yes	No	No	1	1	1	1	1	1	1	1	1	1	Yes	0	0	Yes	Yes	1	Yes	0	Yes	1	Visit Health Centre	Yes	Yes	Yes
576	33	Female	Rural	Aktobe	Alga	secondary	Farmer	Yes	Yes	Yes	No	Yes	No	No	No	Yes	No	No	No	No	No	No	No	No	No	1	1	1	1	1	1	1	1	1	1	Yes	0	0	Yes	Yes	0	No	0	Yes	1	Visit Health Centre	Yes	Yes	Yes
577	35	Female	Rural	Aktobe	Alga	Secondary	Farmer	Yes	Yes	Yes	No	Yes	No	No	No	Yes	No	No	No	No	No	No	No	No	No	1	1	1	1	0	1	1	1	1	1	Yes	0	0	Yes	Yes	0	No	1	Yes	1	Visit Health Centre	Yes	No	Yes
578	41	Male	Rural	Aktobe	Alga	secondary	Farmer	Yes	Yes	No	No	Yes	No	No	No	No	Yes	No	No	Yes	Yes	No	No	No	No	1	1	1	1	1	1	1	1	1	1	Yes	0	0	Yes	Yes	1	No	1	Yes	1	Visit Health Centre	Yes	Yes	Yes
579	71	Male	Rural	Aktobe	Alga	secondary	Farmer	Yes	Yes	No	No	Yes	Yes	Yes	No	No	No	No	Yes	Yes	Yes	No	Yes	No	No	1	1	1	1	1	1	1	1	1	1	Yes	0	0	Yes	Yes	1	Yes	0	Yes	1	Visit Health Centre	Yes	Yes	Yes
580	39	Male	Rural	Aktobe	Alga	secondary	Farmer	Yes	Yes	Yes	Yes	Yes	No	No	No	Yes	No	No	No	Yes	Yes	No	No	No	No	1	1	1	1	1	1	1	1	1	1	Yes	0	0	Yes	Yes	1	No	0	Yes	0	Visit Health Centre	Yes	Yes	No
581	63	Male	Rural	Aktobe	Alga	Secondary	Farmer	Yes	Yes	No	No	Yes	No	No	Yes	No	No	No	No	Yes	Yes	No	No	No	No	1	1	1	1	0	1	1	1	1	1	Yes	1	1	Yes	Yes	1	No	0	Yes	1	Visit Health Centre	Yes	Yes	No
582	29	Male	Rural	Aktobe	Alga	Secondary	Farmer	No	Yes	No	No	Yes	Yes	Yes	Yes	Yes	Yes	No	Yes	Yes	Yes	No	Yes	No	No	1	1	1	1	1	1	1	1	1	1	Yes	0	0	Yes	Yes	1	Yes	0	Yes	1	Visit Health Centre	Yes	Yes	Yes
583	30	Female	Rural	Aktobe	Alga	secondary	Farmer	Yes	Yes	No	No	Yes	No	No	No	Yes	No	No	No	No	No	No	No	No	No	1	1	1	1	1	1	1	1	1	1	Yes	0	0	Yes	Yes	1	No	0	Yes	0	Do nothing	Yes	Yes	Yes
584	52	Male	Rural	Aktobe	Alga	Secondary	Farmer	Yes	No	No	No	Yes	No	No	Yes	Yes	No	No	Yes	Yes	Yes	No	Yes	No	No	1	1	1	1	1	1	1	1	1	1	Yes	0	0	Yes	Yes	1	Yes	0	Yes	1	Visit Health Centre	Yes	Yes	Yes
585	60	Female	Rural	Aktobe	Alga	secondary	Farmer	No	Yes	No	No	Yes	No	No	Yes	No	No	No	No	No	No	No	No	No	No	1	1	1	1	1	1	1	1	1	1	Yes	0	0	Yes	Yes	1	No	1	Yes	1	Visit Health Centre	Yes	Yes	Yes
586	53	Female	Rural	Aktobe	Alga	secondary	Farmer	Yes	Yes	No	No	Yes	No	No	No	Yes	No	No	No	No	No	No	No	No	No	1	1	1	0	0	0	0	1	1	0	Not sure	0	0	Not sure	Not sure	1	No	1	Yes	1	Visit Health Centre	Yes	Yes	No
587	67	Female	Rural	Aktobe	Alga	secondary	Farmer	Yes	Yes	Yes	Yes	Yes	Yes	No	Yes	Yes	No	No	No	Yes	No	No	Yes	No	No	1	1	1	1	1	1	1	1	1	1	Yes	0	0	Yes	Yes	1	Yes	0	Yes	1	Visit Health Centre	Yes	Yes	Yes
588	40	Male	Rural	Aktobe	Alga	secondary	Farmer	Yes	Yes	No	No	Yes	No	No	Yes	Yes	No	No	No	Yes	No	No	Yes	No	No	1	1	1	1	1	1	1	1	1	1	Yes	0	0	Yes	Yes	1	Yes	0	Yes	1	Visit Health Centre	Yes	Yes	Yes
589	76	Male	Rural	Aktobe	Alga	secondary	Farmer	Yes	Yes	No	No	Yes	Yes	Yes	Yes	Yes	No	No	No	Yes	Yes	No	Yes	No	No	1	1	1	1	0	0	0	1	1	1	Yes	0	0	Yes	Yes	1	Yes	0	Yes	1	Visit Health Centre	Yes	Yes	Yes
590	50	Male	Rural	Aktobe	Alga	secondary	Farmer	No	Yes	No	No	No	No	No	Yes	Yes	No	No	No	No	No	No	No	No	No	1	1	1	1	1	1	1	1	1	1	Yes	0	0	Yes	Yes	0	No	0	Yes	1	Visit Health Centre	Yes	Yes	No
591	68	Male	Rural	Aktobe	Alga	secondary	Farmer	No	No	No	No	Yes	Yes	No	No	Yes	No	No	Yes	Yes	Yes	No	Yes	No	No	1	1	1	1	1	1	1	1	1	1	Yes	0	0	Yes	Yes	1	Yes	0	Yes	1	Visit Health Centre	Yes	Yes	Yes
592	29	Male	Rural	Aktobe	Alga	secondary	Farmer	No	No	No	No	Yes	No	No	Yes	Yes	No	No	No	Yes	Yes	No	No	No	No	1	1	1	1	1	1	1	1	1	1	Yes	0	0	Yes	Yes	1	Yes	0	Yes	1	Visit Health Centre	Yes	Yes	Yes
593	45	Female	Rural	Aktobe	Sarytogay	secondary	Farmer	Yes	Yes	No	No	Yes	Yes	No	No	Yes	No	No	No	Yes	No	No	Yes	No	No	1	1	1	1	1	1	1	1	1	1	Yes	0	0	Yes	Yes	1	Yes	0	Yes	1	Visit Health Centre	Yes	Yes	No
594	56	Male	Rural	Aktobe	Sarytogay	secondary	Farmer	Yes	Yes	No	No	Yes	No	No	No	Yes	No	No	No	Yes	Yes	No	No	No	No	1	1	1	1	1	1	1	1	1	1	Yes	0	0	Yes	Yes	1	No	0	Yes	0	Visit Health Centre	Yes	Yes	No
595	52	Male	Rural	Aktobe	Sarytogay	secondary	Farmer	Yes	Yes	No	No	Yes	Yes	Yes	No	No	No	No	Yes	Yes	Yes	No	Yes	No	No	1	1	1	1	1	1	1	1	1	1	Yes	0	0	Yes	Yes	1	Yes	0	Yes	1	Visit Health Centre	Yes	Yes	Yes
596	53	Female	Rural	Aktobe	Sarytogay	secondary	Farmer	No	Yes	No	Yes	Yes	Yes	No	Yes	Yes	No	No	No	No	No	No	No	No	No	1	1	1	1	1	1	1	1	1	1	Yes	0	0	Yes	Yes	0	No	1	Yes	0	Visit Health Centre	Yes	Yes	No
597	21	Male	Rural	Aktobe	Sarytogay	secondary	Farmer	No	No	No	No	Yes	Yes	No	No	Yes	No	No	No	Yes	Yes	No	Yes	No	No	1	1	1	1	1	1	1	1	1	1	Yes	0	0	Yes	Yes	1	Yes	0	Yes	1	Visit Health Centre	Yes	Yes	Yes
598	23	Female	Rural	Aktobe	Sarytogay	secondary	Farmer	Yes	Yes	No	No	No	No	Yes	No	No	No	Yes	No	No	No	No	No	No	No	0	0	1	0	0	0	0	1	0	1	Not sure	0	0	No	Yes	0	No	1	No	1	Visit Health Centre	Yes	Yes	No
599	37	Female	Rural	Aktobe	Sarytogay	secondary	Farmer	Yes	Yes	No	No	Yes	Yes	Yes	No	No	No	No	Yes	Yes	Yes	No	Yes	No	No	1	1	1	1	1	1	1	1	1	1	Yes	0	0	Yes	Yes	1	Yes	0	Yes	1	Visit Health Centre	Yes	Yes	Yes
600	48	Male	Rural	Aktobe	Sarytogay	secondary	Farmer	No	Yes	No	No	Yes	No	No	No	Yes	Yes	No	No	Yes	Yes	No	No	No	No	1	1	1	1	1	1	1	1	1	1	Yes	0	0	Yes	Yes	1	No	0	Yes	1	Visit Health Centre	Yes	Yes	Yes
601	40	Female	Rural	Aktobe	Sarytogay	Tertiary	Farmer	No	Yes	No	No	Yes	No	No	No	Yes	No	No	No	Yes	Yes	No	No	No	No	1	1	0	0	0	0	0	1	1	1	Yes	0	0	Yes	Yes	1	No	0	Yes	1	Visit Health Centre	Yes	Yes	Yes
602	49	Male	Rural	Aktobe	Sarytogay	Tertiary	Farmer	No	Yes	No	No	No	No	No	No	Yes	No	No	No	Yes	Yes	No	No	No	No	1	1	1	0	1	0	0	1	1	1	Yes	0	0	Yes	Yes	1	No	1	Yes	1	Visit Health Centre	Yes	Yes	Yes
603	63	Male	Rural	Aktobe	Sarytogay	Tertiary	Farmer	Yes	Yes	Yes	Yes	No	No	No	Yes	Yes	Yes	No	No	Yes	Yes	No	No	No	No	1	1	1	0	1	1	1	1	1	1	Yes	0	0	Yes	Yes	1	No	1	Yes	1	Visit Health Centre	Yes	Yes	Yes
604	50	Male	Rural	Aktobe	Sarytogay	secondary	Farmer	Yes	Yes	No	No	No	No	No	No	Yes	Yes	No	No	No	No	No	No	No	No	1	1	0	0	0	0	0	1	1	0	Yes	0	0	Not sure	Yes	1	No	1	Yes	1	Visit Health Centre	Yes	Yes	Yes
605	57	Male	Rural	Aktobe	Sarytogay	secondary	Farmer	Yes	Yes	No	No	Yes	No	No	No	Yes	No	No	No	No	No	No	No	No	No	1	1	1	1	1	1	1	1	1	1	Yes	0	0	Yes	Yes	0	No	0	Yes	1	Visit Health Centre	Yes	Yes	No
606	33	Male	Rural	Aktobe	Sarytogay	Secondary	Farmer	Yes	Yes	No	No	Yes	No	Yes	No	Yes	No	No	No	No	No	No	No	No	No	1	1	1	1	1	1	1	1	1	1	Yes	1	1	Yes	Yes	0	No	0	Yes	1	Visit Health Centre	Yes	Yes	Yes
607	43	Male	Rural	Aktobe	Sarytogay	secondary	Farmer	Yes	Yes	No	No	Yes	Yes	Yes	No	No	No	No	Yes	Yes	Yes	No	Yes	No	No	1	1	1	1	1	1	1	1	1	1	Yes	0	0	Yes	Yes	1	Yes	0	Yes	1	Visit Health Centre	Yes	Yes	Yes
608	40	Male	Rural	Aktobe	Sarytogay	secondary	Farmer	No	Yes	No	No	Yes	No	No	No	Yes	No	No	No	Yes	Yes	No	No	No	No	1	1	1	1	0	0	0	1	1	1	Yes	0	0	Yes	Yes	1	Yes	0	Yes	0	Visit Health Centre	Yes	Yes	Yes
609	85	Male	Rural	Aktobe	Sarytogay	secondary	Farmer	Yes	Yes	No	No	No	No	Yes	No	Yes	No	No	No	No	No	No	No	No	No	1	1	1	1	0	1	1	1	1	1	Yes	1	1	Yes	Yes	0	No	0	Yes	1	Visit Health Centre	Yes	Yes	No
610	60	Male	Rural	Aktobe	Sarytogay	secondary	Farmer	Yes	Yes	No	No	Yes	No	No	Yes	Yes	No	No	Yes	Yes	Yes	No	Yes	No	No	1	1	1	1	1	1	1	1	1	1	Yes	0	0	Yes	Yes	1	Yes	0	Yes	1	Visit Health Centre	Yes	Yes	Yes
611	31	Female	Rural	Aktobe	Sarytogay	secondary	Farmer	No	No	No	No	Yes	No	No	No	Yes	No	No	No	No	No	No	No	No	No	1	1	1	1	1	1	1	1	1	1	Yes	0	0	Yes	Yes	0	No	0	Yes	1	Visit Health Centre	Yes	Yes	Yes
612	53	Female	Rural	Aktobe	Sarytogay	secondary	Farmer	Yes	Yes	No	No	Yes	No	No	No	Yes	No	No	No	No	No	No	No	No	No	1	1	1	1	0	1	1	1	1	1	Yes	0	0	Yes	Yes	0	No	1	Yes	1	Visit Health Centre	Yes	No	Yes
613	42	Male	Rural	Aktobe	Sarytogay	secondary	Farmer	Yes	Yes	No	No	Yes	No	No	No	No	Yes	No	No	Yes	Yes	No	No	No	No	1	1	1	1	1	1	1	1	1	1	Yes	0	0	Yes	Yes	1	No	1	Yes	1	Visit Health Centre	Yes	Yes	Yes
614	89	Male	Rural	Aktobe	Zhanazhol	Secondary	Farmer	Yes	Yes	No	Yes	Yes	Yes	Yes	No	No	No	No	Yes	Yes	Yes	No	Yes	No	No	1	1	1	1	1	1	1	1	1	1	Yes	0	0	Yes	Yes	1	Yes	0	Yes	1	Visit Health Centre	Yes	Yes	Yes
615	21	Male	Rural	Aktobe	Zhanazhol	secondary	Farmer	Yes	Yes	Yes	Yes	Yes	No	No	No	Yes	No	No	No	Yes	Yes	No	No	No	No	1	1	1	1	1	1	1	1	1	1	Yes	0	0	Yes	Yes	1	No	0	Yes	0	Visit Health Centre	Yes	Yes	No
616	58	Male	Rural	Aktobe	Zhanazhol	Secondary	Farmer	Yes	Yes	Yes	No	Yes	No	No	Yes	No	No	No	No	Yes	Yes	No	No	No	No	1	1	1	1	0	1	1	1	1	1	Yes	1	1	Yes	Yes	1	No	0	Yes	1	Visit Health Centre	Yes	Yes	No
617	44	Male	Rural	Aktobe	Zhanazhol	secondary	Farmer	Yes	Yes	No	No	Yes	Yes	Yes	Yes	Yes	Yes	No	Yes	Yes	Yes	No	Yes	No	No	1	1	1	1	1	1	1	1	1	1	Yes	0	0	Yes	Yes	1	Yes	0	Yes	1	Visit Health Centre	Yes	Yes	Yes
618	65	Male	Rural	Aktobe	Zhanazhol	Secondary	Farmer	No	No	Yes	Yes	Yes	No	No	No	Yes	No	No	No	No	No	No	No	No	No	1	1	1	1	1	1	1	1	1	1	Yes	0	0	Yes	Yes	1	No	0	Yes	0	Do nothing	Yes	Yes	Yes
619	61	Male	Rural	Aktobe	Zhanazhol	secondary	Farmer	Yes	No	Yes	No	Yes	No	No	Yes	Yes	No	No	Yes	Yes	Yes	No	Yes	No	No	1	1	1	1	1	1	1	1	1	1	Yes	0	0	Yes	Yes	1	Yes	0	Yes	1	Visit Health Centre	Yes	Yes	Yes
620	25	Female	Rural	Aktobe	Zhanazhol	secondary	Farmer	Yes	Yes	Yes	No	Yes	No	No	Yes	No	No	No	No	No	No	No	No	No	No	1	1	1	1	1	1	1	1	1	1	Yes	0	0	Yes	Yes	1	No	1	Yes	1	Visit Health Centre	Yes	Yes	Yes
621	42	Female	Rural	Aktobe	Zhanazhol	secondary	Farmer	No	Yes	No	No	Yes	No	No	No	Yes	No	No	No	No	No	No	No	No	No	1	1	1	0	0	0	0	1	1	0	Not sure	0	0	Not sure	Not sure	1	No	1	Yes	1	Visit Health Centre	Yes	Yes	No
622	36	Male	Rural	Aktobe	Zhanazhol	Secondary	Farmer	Yes	Yes	No	No	Yes	Yes	No	Yes	Yes	No	No	No	Yes	No	No	Yes	No	No	1	1	1	1	1	1	1	1	1	1	Yes	0	0	Yes	Yes	1	Yes	0	Yes	1	Visit Health Centre	Yes	Yes	Yes
623	42	Male	Rural	Aktobe	Zhanazhol	Secondary	Farmer	Yes	Yes	Yes	Yes	Yes	No	No	Yes	Yes	No	No	No	Yes	No	No	Yes	No	No	1	1	1	1	1	1	1	1	1	1	Yes	0	0	Yes	Yes	1	Yes	0	Yes	1	Visit Health Centre	Yes	Yes	Yes
624	70	Female	Rural	Aktobe	Zhanazhol	secondary	Farmer	Yes	No	No	No	Yes	Yes	Yes	Yes	Yes	No	No	No	Yes	Yes	No	Yes	No	No	1	1	1	1	0	0	0	1	1	1	Yes	0	0	Yes	Yes	1	Yes	0	Yes	1	Visit Health Centre	Yes	Yes	Yes
625	70	Male	Rural	Aktobe	Zhanazhol	Secondary	Farmer	Yes	Yes	No	No	No	No	No	Yes	Yes	No	No	No	No	No	No	No	No	No	1	1	1	1	1	1	1	1	1	1	Yes	0	0	Yes	Yes	0	No	0	Yes	1	Visit Health Centre	Yes	Yes	No
626	36	Female	Rural	Aktobe	Zhanazhol	secondary	Farmer	No	Yes	No	No	Yes	Yes	No	No	Yes	No	No	Yes	Yes	Yes	No	Yes	No	No	1	1	1	1	1	1	1	1	1	1	Yes	0	0	Yes	Yes	1	Yes	0	Yes	1	Visit Health Centre	Yes	Yes	Yes
627	41	Female	Rural	Aktobe	Zhanazhol	secondary	Farmer	No	Yes	No	No	Yes	No	No	Yes	Yes	No	No	No	Yes	Yes	No	No	No	No	1	1	1	1	1	1	1	1	1	1	Yes	0	0	Yes	Yes	1	Yes	0	Yes	1	Visit Health Centre	Yes	Yes	Yes
628	36	Male	Rural	Aktobe	Zhanazhol	secondary	Farmer	No	Yes	No	No	Yes	Yes	No	No	Yes	No	No	No	Yes	No	No	Yes	No	No	1	1	1	1	1	1	1	1	1	1	Yes	0	0	Yes	Yes	1	Yes	0	Yes	1	Visit Health Centre	Yes	Yes	No
629	38	Male	Rural	Aktobe	Zhanazhol	secondary	Farmer	Yes	Yes	No	No	Yes	No	No	No	Yes	No	No	No	Yes	Yes	No	No	No	No	1	1	1	1	1	1	1	1	1	1	Yes	0	0	Yes	Yes	1	No	0	Yes	0	Visit Health Centre	Yes	Yes	No
630	50	Male	Rural	Aktobe	Zhanazhol	secondary	Farmer	Yes	Yes	Yes	Yes	Yes	Yes	Yes	No	No	No	No	Yes	Yes	Yes	No	Yes	No	No	1	1	1	1	1	1	1	1	1	1	Yes	0	0	Yes	Yes	1	Yes	0	Yes	1	Visit Health Centre	Yes	Yes	Yes
631	44	Male	Rural	Aktobe	Zhanazhol	secondary	Farmer	Yes	Yes	No	No	Yes	Yes	No	Yes	Yes	No	No	No	No	No	No	No	No	No	1	1	1	1	1	1	1	1	1	1	Yes	0	0	Yes	Yes	0	No	1	Yes	0	Visit Health Centre	Yes	Yes	No
632	46	Male	Rural	Aktobe	Zhanazhol	secondary	Farmer	No	Yes	No	No	Yes	Yes	No	No	Yes	No	No	No	Yes	Yes	No	Yes	No	No	1	1	1	1	1	1	1	1	1	1	Yes	0	0	Yes	Yes	1	Yes	0	Yes	1	Visit Health Centre	Yes	Yes	Yes
633	46	Female	Rural	Aktobe	Zhanazhol	Secondary	Farmer	No	Yes	No	No	No	No	Yes	No	No	No	Yes	No	No	No	No	No	No	No	0	0	1	0	0	0	0	1	0	1	Not sure	0	0	No	Yes	0	No	1	No	1	Visit Health Centre	Yes	Yes	No
634	34	Male	Rural	Aktobe	Zhanazhol	Secondary	Farmer	Yes	Yes	No	No	Yes	Yes	Yes	No	No	No	No	Yes	Yes	Yes	No	Yes	No	No	1	1	1	1	1	1	1	1	1	1	Yes	0	0	Yes	Yes	1	Yes	0	Yes	1	Visit Health Centre	Yes	Yes	Yes
635	75	Male	Rural	Aktobe	Kandyagash	Secondary	Farmer	Yes	Yes	No	No	Yes	No	No	No	Yes	Yes	No	No	Yes	Yes	No	No	No	No	1	1	1	1	1	1	1	1	1	1	Yes	0	0	Yes	Yes	1	No	0	Yes	1	Visit Health Centre	Yes	Yes	Yes
636	52	Male	Rural	Aktobe	Kandyagash	Secondary	Farmer	No	Yes	No	No	Yes	No	No	No	Yes	No	No	No	Yes	Yes	No	No	No	No	1	1	0	0	0	0	0	1	1	1	Yes	0	0	Yes	Yes	1	No	0	Yes	1	Visit Health Centre	Yes	Yes	Yes
637	67	Male	Rural	Aktobe	Kandyagash	Secondary	Farmer	No	Yes	No	No	No	No	No	No	Yes	No	No	No	Yes	Yes	No	No	No	No	1	1	1	0	1	0	0	1	1	1	Yes	0	0	Yes	Yes	1	No	1	Yes	1	Visit Health Centre	Yes	Yes	Yes
638	64	Male	Rural	Aktobe	Kandyagash	Secondary	Farmer	No	No	No	No	No	No	No	Yes	Yes	Yes	No	No	Yes	Yes	No	No	No	No	1	1	1	0	1	1	1	1	1	1	Yes	0	0	Yes	Yes	1	No	1	Yes	1	Visit Health Centre	Yes	Yes	Yes
639	70	Male	Rural	Aktobe	Kandyagash	Tertiary	Farmer	Yes	Yes	No	Yes	No	No	No	No	Yes	Yes	No	No	No	No	No	No	No	No	1	1	0	0	0	0	0	1	1	0	Yes	0	0	Not sure	Yes	1	No	1	Yes	1	Visit Health Centre	Yes	Yes	Yes
640	64	Male	Rural	Aktobe	Kandyagash	Tertiary	Farmer	Yes	Yes	No	No	Yes	No	No	No	Yes	No	No	No	No	No	No	No	No	No	1	1	1	1	1	1	1	1	1	1	Yes	0	0	Yes	Yes	0	No	0	Yes	1	Visit Health Centre	Yes	Yes	No
641	40	Female	Rural	Aktobe	Kandyagash	Tertiary	Farmer	Yes	Yes	No	No	Yes	No	Yes	No	Yes	No	No	No	No	No	No	No	No	No	1	1	1	1	1	1	1	1	1	1	Yes	1	1	Yes	Yes	0	No	0	Yes	1	Visit Health Centre	Yes	Yes	Yes
642	42	Male	Rural	Aktobe	Kandyagash	Tertiary	Farmer	Yes	Yes	No	No	Yes	Yes	Yes	No	No	No	No	Yes	Yes	Yes	No	Yes	No	No	1	1	1	1	1	1	1	1	1	1	Yes	0	0	Yes	Yes	1	Yes	0	Yes	1	Visit Health Centre	Yes	Yes	Yes
643	80	Female	Rural	Aktobe	Kandyagash	Tertiary	Farmer	Yes	Yes	No	No	Yes	No	No	No	Yes	No	No	No	Yes	Yes	No	No	No	No	1	1	1	1	0	0	0	1	1	1	Yes	0	0	Yes	Yes	1	Yes	0	Yes	0	Visit Health Centre	Yes	Yes	Yes
644	80	Male	Rural	Aktobe	Kandyagash	Tertiary	Farmer	No	Yes	No	No	No	No	Yes	No	Yes	No	No	No	No	No	No	No	No	No	1	1	1	1	0	1	1	1	1	1	Yes	1	1	Yes	Yes	0	No	0	Yes	1	Visit Health Centre	Yes	Yes	No
645	44	Female	Rural	Aktobe	Kandyagash	secondary	Farmer	Yes	No	No	No	Yes	No	No	Yes	Yes	No	No	Yes	Yes	Yes	No	Yes	No	No	1	1	1	1	1	1	1	1	1	1	Yes	0	0	Yes	Yes	1	Yes	0	Yes	1	Visit Health Centre	Yes	Yes	Yes
646	60	Male	Rural	Aktobe	Kandyagash	secondary	Farmer	Yes	No	Yes	Yes	Yes	No	No	No	Yes	No	No	No	No	No	No	No	No	No	1	1	1	1	1	1	1	1	1	1	Yes	0	0	Yes	Yes	0	No	0	Yes	1	Visit Health Centre	Yes	Yes	Yes
647	38	Male	Rural	Aktobe	Kandyagash	Primary level	Farmer	No	Yes	No	No	Yes	No	No	No	Yes	No	No	No	No	No	No	No	No	No	1	1	1	1	0	1	1	1	1	1	Yes	0	0	Yes	Yes	0	No	1	Yes	1	Visit Health Centre	Yes	No	Yes
648	45	Female	Rural	Aktobe	Kandyagash	secondary	Farmer	Yes	Yes	No	No	Yes	No	No	No	No	Yes	No	No	Yes	Yes	No	No	No	No	1	1	1	1	1	1	1	1	1	1	Yes	0	0	Yes	Yes	1	No	1	Yes	1	Visit Health Centre	Yes	Yes	Yes
649	36	Male	Rural	Aktobe	Kandyagash	secondary	Farmer	Yes	Yes	No	No	Yes	Yes	Yes	No	No	No	No	Yes	Yes	Yes	No	Yes	No	No	1	1	1	1	1	1	1	1	1	1	Yes	0	0	Yes	Yes	1	Yes	0	Yes	1	Visit Health Centre	Yes	Yes	Yes
650	52	Male	Rural	Aktobe	Kandyagash	secondary	Farmer	Yes	Yes	No	No	Yes	No	No	No	Yes	No	No	No	Yes	Yes	No	No	No	No	1	1	1	1	1	1	1	1	1	1	Yes	0	0	Yes	Yes	1	No	0	Yes	0	Visit Health Centre	Yes	Yes	No
651	33	Male	Rural	Aktobe	Kandyagash	secondary	Farmer	Yes	No	No	No	Yes	No	No	Yes	No	No	No	No	Yes	Yes	No	No	No	No	1	1	1	1	0	1	1	1	1	1	Yes	1	1	Yes	Yes	1	No	0	Yes	1	Visit Health Centre	Yes	Yes	No
652	72	Male	Rural	Aktobe	Kandyagash	secondary	Farmer	Yes	Yes	No	No	Yes	Yes	Yes	Yes	Yes	Yes	No	Yes	Yes	Yes	No	Yes	No	No	1	1	1	1	1	1	1	1	1	1	Yes	0	0	Yes	Yes	1	Yes	0	Yes	1	Visit Health Centre	Yes	Yes	Yes
653	57	Male	Rural	Aktobe	Kandyagash	secondary	Farmer	Yes	Yes	No	No	Yes	No	No	No	Yes	No	No	No	No	No	No	No	No	No	1	1	1	1	1	1	1	1	1	1	Yes	0	0	Yes	Yes	1	No	0	Yes	0	Do nothing	Yes	Yes	Yes
654	25	Male	Rural	Aktobe	Kandyagash	secondary	Farmer	No	Yes	No	No	Yes	No	No	Yes	Yes	No	No	Yes	Yes	Yes	No	Yes	No	No	1	1	1	1	1	1	1	1	1	1	Yes	0	0	Yes	Yes	1	Yes	0	Yes	1	Visit Health Centre	Yes	Yes	Yes
655	34	Male	Rural	Aktobe	Kandyagash	Primary level	Farmer	Yes	Yes	No	No	Yes	No	No	Yes	No	No	No	No	No	No	No	No	No	No	1	1	1	1	1	1	1	1	1	1	Yes	0	0	Yes	Yes	1	No	1	Yes	1	Visit Health Centre	Yes	Yes	Yes
656	25	Male	Rural	Aktobe	Emba	secondary	Farmer	Yes	Yes	No	No	Yes	No	No	No	Yes	No	No	No	No	No	No	No	No	No	1	1	1	0	0	0	0	1	1	0	Not sure	0	0	Not sure	Not sure	1	No	1	Yes	1	Visit Health Centre	Yes	Yes	No
657	22	Male	Rural	Aktobe	Emba	Primary level	Farmer	No	Yes	No	Yes	Yes	Yes	No	Yes	Yes	No	No	No	Yes	No	No	Yes	No	No	1	1	1	1	1	1	1	1	1	1	Yes	0	0	Yes	Yes	1	Yes	0	Yes	1	Visit Health Centre	Yes	Yes	Yes
658	65	Male	Rural	Aktobe	Emba	secondary	Farmer	Yes	Yes	Yes	Yes	Yes	No	No	Yes	Yes	No	No	No	Yes	No	No	Yes	No	No	1	1	1	1	1	1	1	1	1	1	Yes	0	0	Yes	Yes	1	Yes	0	Yes	1	Visit Health Centre	Yes	Yes	Yes
659	26	Male	Rural	Aktobe	Emba	Primary level	Farmer	Yes	Yes	Yes	No	Yes	Yes	Yes	Yes	Yes	No	No	No	Yes	Yes	No	Yes	No	No	1	1	1	1	0	0	0	1	1	1	Yes	0	0	Yes	Yes	1	Yes	0	Yes	1	Visit Health Centre	Yes	Yes	Yes
660	58	Male	Rural	Aktobe	Emba	secondary	Farmer	Yes	Yes	No	No	No	No	No	Yes	Yes	No	No	No	No	No	No	No	No	No	1	1	1	1	1	1	1	1	1	1	Yes	0	0	Yes	Yes	0	No	0	Yes	1	Visit Health Centre	Yes	Yes	No
661	30	Male	Rural	Aktobe	Emba	secondary	Farmer	Yes	Yes	Yes	Yes	Yes	Yes	No	No	Yes	No	No	Yes	Yes	Yes	No	Yes	No	No	1	1	1	1	1	1	1	1	1	1	Yes	0	0	Yes	Yes	1	Yes	0	Yes	1	Visit Health Centre	Yes	Yes	Yes
662	38	Male	Rural	Aktobe	Emba	secondary	Farmer	No	Yes	Yes	No	Yes	No	No	Yes	Yes	No	No	No	Yes	Yes	No	No	No	No	1	1	1	1	1	1	1	1	1	1	Yes	0	0	Yes	Yes	1	Yes	0	Yes	1	Visit Health Centre	Yes	Yes	Yes
663	59	Male	Rural	Aktobe	Emba	Primary level	Farmer	No	Yes	Yes	No	Yes	Yes	No	No	Yes	No	No	No	Yes	No	No	Yes	No	No	1	1	1	1	1	1	1	1	1	1	Yes	0	0	Yes	Yes	1	Yes	0	Yes	1	Visit Health Centre	Yes	Yes	No
664	22	Female	Rural	Aktobe	Emba	Primary level	Farmer	No	Yes	No	No	Yes	No	No	No	Yes	No	No	No	Yes	Yes	No	No	No	No	1	1	1	1	1	1	1	1	1	1	Yes	0	0	Yes	Yes	1	No	0	Yes	0	Visit Health Centre	Yes	Yes	No
665	46	Female	Rural	Aktobe	Emba	secondary	Farmer	Yes	No	No	No	Yes	Yes	Yes	No	No	No	No	Yes	Yes	Yes	No	Yes	No	No	1	1	1	1	1	1	1	1	1	1	Yes	0	0	Yes	Yes	1	Yes	0	Yes	1	Visit Health Centre	Yes	Yes	Yes
666	53	Male	Rural	Aktobe	Emba	Primary level	Farmer	Yes	Yes	Yes	Yes	Yes	Yes	No	Yes	Yes	No	No	No	No	No	No	No	No	No	1	1	1	1	1	1	1	1	1	1	Yes	0	0	Yes	Yes	0	No	1	Yes	0	Visit Health Centre	Yes	Yes	No
667	51	Male	Rural	Aktobe	Emba	secondary	Farmer	Yes	Yes	No	No	Yes	Yes	No	No	Yes	No	No	No	Yes	Yes	No	Yes	No	No	1	1	1	1	1	1	1	1	1	1	Yes	0	0	Yes	Yes	1	Yes	0	Yes	1	Visit Health Centre	Yes	Yes	Yes
668	65	Male	Rural	Aktobe	Emba	secondary	Farmer	No	Yes	No	No	No	No	Yes	No	No	No	Yes	No	No	No	No	No	No	No	0	0	1	0	0	0	0	1	0	1	Not sure	0	0	No	Yes	0	No	1	No	1	Visit Health Centre	Yes	Yes	No
669	35	Male	Rural	Aktobe	Emba	secondary	Farmer	No	Yes	No	No	Yes	Yes	Yes	No	No	No	No	Yes	Yes	Yes	No	Yes	No	No	1	1	1	1	1	1	1	1	1	1	Yes	0	0	Yes	Yes	1	Yes	0	Yes	1	Visit Health Centre	Yes	Yes	Yes
670	60	Male	Rural	Aktobe	Emba	secondary	Farmer	Yes	Yes	No	No	Yes	No	No	No	Yes	Yes	No	No	Yes	Yes	No	No	No	No	1	1	1	1	1	1	1	1	1	1	Yes	0	0	Yes	Yes	1	No	0	Yes	1	Visit Health Centre	Yes	Yes	Yes
671	59	Male	Rural	Aktobe	Emba	secondary	Farmer	Yes	Yes	No	No	Yes	No	No	No	Yes	No	No	No	Yes	Yes	No	No	No	No	1	1	0	0	0	0	0	1	1	1	Yes	0	0	Yes	Yes	1	No	0	Yes	1	Visit Health Centre	Yes	Yes	Yes
672	46	Male	Rural	Aktobe	Emba	secondary	Farmer	No	No	No	No	No	No	No	No	Yes	No	No	No	Yes	Yes	No	No	No	No	1	1	1	0	1	0	0	1	1	1	Yes	0	0	Yes	Yes	1	No	1	Yes	1	Visit Health Centre	Yes	Yes	Yes
673	40	Male	Rural	Aktobe	Emba	secondary	Farmer	No	No	Yes	Yes	No	No	No	Yes	Yes	Yes	No	No	Yes	Yes	No	No	No	No	1	1	1	0	1	1	1	1	1	1	Yes	0	0	Yes	Yes	1	No	1	Yes	1	Visit Health Centre	Yes	Yes	Yes
674	47	Male	Rural	Aktobe	Emba	secondary	Farmer	No	Yes	No	No	No	No	No	No	Yes	Yes	No	No	No	No	No	No	No	No	1	1	0	0	0	0	0	1	1	0	Yes	0	0	Not sure	Yes	1	No	1	Yes	1	Visit Health Centre	Yes	Yes	Yes
675	27	Male	Rural	Aktobe	Emba	secondary	Farmer	Yes	Yes	No	No	Yes	No	No	No	Yes	No	No	No	No	No	No	No	No	No	1	1	1	1	1	1	1	1	1	1	Yes	0	0	Yes	Yes	0	No	0	Yes	1	Visit Health Centre	Yes	Yes	No
676	40	Male	Rural	Aktobe	Emba	secondary	Farmer	Yes	Yes	No	No	Yes	No	Yes	No	Yes	No	No	No	No	No	No	No	No	No	1	1	1	1	1	1	1	1	1	1	Yes	1	1	Yes	Yes	0	No	0	Yes	1	Visit Health Centre	Yes	Yes	Yes
677	35	Male	Rural	Aktobe	Mugalzhar	secondary	Farmer	Yes	Yes	No	No	Yes	Yes	Yes	No	No	No	No	Yes	Yes	Yes	No	Yes	No	No	1	1	1	1	1	1	1	1	1	1	Yes	0	0	Yes	Yes	1	Yes	0	Yes	1	Visit Health Centre	Yes	Yes	Yes
678	54	Male	Rural	Aktobe	Mugalzhar	secondary	Farmer	Yes	No	No	No	Yes	No	No	No	Yes	No	No	No	Yes	Yes	No	No	No	No	1	1	1	1	0	0	0	1	1	1	Yes	0	0	Yes	Yes	1	Yes	0	Yes	0	Visit Health Centre	Yes	Yes	Yes
679	29	Male	Rural	Aktobe	Mugalzhar	secondary	Farmer	Yes	Yes	No	No	No	No	Yes	No	Yes	No	No	No	No	No	No	No	No	No	1	1	1	1	0	1	1	1	1	1	Yes	1	1	Yes	Yes	0	No	0	Yes	1	Visit Health Centre	Yes	Yes	No
680	38	Female	Rural	Aktobe	Mugalzhar	secondary	Farmer	No	Yes	No	No	Yes	No	No	Yes	Yes	No	No	Yes	Yes	Yes	No	Yes	No	No	1	1	1	1	1	1	1	1	1	1	Yes	0	0	Yes	Yes	1	Yes	0	Yes	1	Visit Health Centre	Yes	Yes	Yes
681	28	Male	Rural	Aktobe	Mugalzhar	secondary	Farmer	Yes	Yes	No	No	Yes	No	No	No	Yes	No	No	No	No	No	No	No	No	No	1	1	1	1	1	1	1	1	1	1	Yes	0	0	Yes	Yes	0	No	0	Yes	1	Visit Health Centre	Yes	Yes	Yes
682	21	Male	Rural	Aktobe	Mugalzhar	secondary	Farmer	Yes	Yes	No	Yes	Yes	No	No	No	Yes	No	No	No	No	No	No	No	No	No	1	1	1	1	0	1	1	1	1	1	Yes	0	0	Yes	Yes	0	No	1	Yes	1	Visit Health Centre	Yes	No	Yes
683	27	Male	Rural	Aktobe	Mugalzhar	secondary	Farmer	No	Yes	No	No	Yes	No	No	No	No	Yes	No	No	Yes	Yes	No	No	No	No	1	1	1	1	1	1	1	1	1	1	Yes	0	0	Yes	Yes	1	No	1	Yes	1	Visit Health Centre	Yes	Yes	Yes
684	36	Male	Rural	Aktobe	Mugalzhar	secondary	Farmer	Yes	Yes	No	No	Yes	Yes	Yes	No	No	No	No	Yes	Yes	Yes	No	Yes	No	No	1	1	1	1	1	1	1	1	1	1	Yes	0	0	Yes	Yes	1	Yes	0	Yes	1	Visit Health Centre	Yes	Yes	Yes
685	39	Male	Rural	Aktobe	Mugalzhar	secondary	Farmer	Yes	Yes	No	No	Yes	No	No	No	Yes	No	No	No	Yes	Yes	No	No	No	No	1	1	1	1	1	1	1	1	1	1	Yes	0	0	Yes	Yes	1	No	0	Yes	0	Visit Health Centre	Yes	Yes	No
686	30	Male	Rural	Aktobe	Mugalzhar	secondary	Farmer	Yes	Yes	No	No	Yes	No	No	Yes	No	No	No	No	Yes	Yes	No	No	No	No	1	1	1	1	0	1	1	1	1	1	Yes	1	1	Yes	Yes	1	No	0	Yes	1	Visit Health Centre	Yes	Yes	No
687	61	Female	Rural	Aktobe	Mugalzhar	secondary	Farmer	Yes	Yes	No	No	Yes	Yes	Yes	Yes	Yes	Yes	No	Yes	Yes	Yes	No	Yes	No	No	1	1	1	1	1	1	1	1	1	1	Yes	0	0	Yes	Yes	1	Yes	0	Yes	1	Visit Health Centre	Yes	Yes	Yes
688	41	Male	Rural	Aktobe	Mugalzhar	secondary	Farmer	Yes	Yes	No	No	Yes	No	No	No	Yes	No	No	No	No	No	No	No	No	No	1	1	1	1	1	1	1	1	1	1	Yes	0	0	Yes	Yes	1	No	0	Yes	0	Do nothing	Yes	Yes	Yes
[truncated: 43 more columns]
